# Supplementary material for: NAT10 promotes gallbladder cancer progression by remodeling cholesterol metabolism via PCSK9 mRNA acetylation
Source: Cell Death Discov. 2026 Apr 16;12:251. doi: 10.1038/s41420-026-03104-z (PMC13201734; doi:10.1038/s41420-026-03104-z)
Supplement: Supplementary file 3 — Supplementary materials-RNAseq_result [file 41420_2026_3104_MOESM3_ESM.xlsx]

## Sheet: DEseq_result(si and nc)
GeneID	gene_name	Symbol	fpkmMean	log2FoldChange	pvalue	padj	regulated	noz-siNAT10-2 (FPKM)	noz-siNAT10-1 (FPKM)	noz-siNAT10-3 (FPKM)	noz-sinc-1 (FPKM)	noz-sinc-2 (FPKM)	noz-sinc-3 (FPKM)	noz-siNAT10-2 (Count)	noz-siNAT10-1 (Count)	noz-siNAT10-3 (Count)	noz-sinc-1 (Count)	noz-sinc-2 (Count)	noz-sinc-3 (Count)	go_id	go_class	go_description	pathway_id	pathway_description	nr	pfam_id	pfam_description	swiss	eggNOG_group	eggNOG_class	eggNOG_function	key
gene:ENSG00000103495		MAZ	5.8504	0.398032	2.97E-06	0.000110304	nonsig	63.6568	60.5658	67.7346	49.7689	52.3273	48.7957	4515	4156	4507	3274	3344	3332	GO:0005886;GO:0007283;GO:0050776;GO:0007249;GO:0045654;GO:0048289;GO:0001934;GO:0090073;GO:0031507;GO:0001673;GO:0070664;GO:0033674;GO:0042802;GO:0030036;GO:0005737;GO:0046872;GO:0043433;GO:0006369;GO:0045746;GO:0021859;GO:2000660;GO:0010596;GO:0072707;GO:0000122;GO:0045597;GO:0006383;GO:0045666;GO:1901989;GO:0030335;GO:0048870;GO:0140297;GO:0045629;GO:0006357;GO:0002682;GO:0002317;GO:0003700;GO:…	cellular_component; biological_process; biological_process; biological_process; biological_process; biological_process; biological_process; biological_process; biological_process; cellular_component; biological_process; biological_process; molecular_function; biological_process; cellular_component; molecular_function; biological_process; biological_process; biological_process; biological_process;…	plasma membrane; spermatogenesis; regulation of immune response; I-kappaB kinase/NF-kappaB signaling; positive regulation of megakaryocyte differentiation; isotype switching to IgE isotypes; positive regulation of protein phosphorylation; positive regulation of protein homodimerization activity; heterochromatin formation; male germ cell nucleus; negative regulation of leukocyte proliferation; pos…	-	-	myc-associated zinc finger protein isoform X1 [Homo sapiens]	PF00096.30	Zinc finger, C2H2 type	Myc-associated zinc finger protein OS=Homo sapiens OX=9606 GN=MAZ PE=1 SV=1	4N80F	K	MYC-associated zinc finger protein (purine-binding transcription factor)	row-339
gene:ENSG00000157224		CLDN12	5.83126	-0.474395	1.03E-05	0.000314905	nonsig	44.5625	55.1676	45.0448	67.8068	65.5921	62.0936	4622	5379	4415	6632	6621	6675	GO:0005886;GO:0071944;GO:0016338;GO:0016328;GO:0070160;GO:0042802;GO:0005923;GO:0035633	cellular_component; cellular_component; biological_process; cellular_component; cellular_component; molecular_function; cellular_component; biological_process;	plasma membrane; cell periphery; calcium-independent cell-cell adhesion via plasma membrane cell-adhesion molecules; lateral plasma membrane; tight junction; identical protein binding; bicellular tight junction; maintenance of blood-brain barrier;	-	-	claudin-12 [Theropithecus gelada]	PF14209.10	Domain of unknown function (DUF4321)	Claudin-12 OS=Pongo abelii OX=9601 GN=CLDN12 PE=2 SV=1	4N0MH	S	structural molecule activity	row-414
gene:ENSG00000292366		VAMP7	3.41846	0.587308	5.16E-05	0.00112517	nonsig	12.2462	10.2902	14.9336	7.27252	8.44009	7.02832	917	761	937	539	630	563	GO:0070062;GO:0005886;GO:0050775;GO:0016192;GO:0048280;GO:0005793;GO:0072659;GO:0043005;GO:0005773;GO:0030667;GO:1903595;GO:0005484;GO:0006906;GO:0006886;GO:0005774;GO:0031143;GO:0009737;GO:0010118;GO:0030027;GO:0043320;GO:0048471;GO:0012507;GO:0030133;GO:0009506;GO:0043308;GO:0047496;GO:0006890;GO:0098686;GO:0030897;GO:0000325;GO:1900483;GO:0034197;GO:0006623;GO:0030141;GO:0005794;GO:0030658;GO:…	cellular_component; cellular_component; biological_process; biological_process; biological_process; cellular_component; biological_process; cellular_component; cellular_component; cellular_component; biological_process; molecular_function; biological_process; biological_process; cellular_component; cellular_component; biological_process; biological_process; cellular_component; biological_process;…	extracellular exosome; plasma membrane; positive regulation of dendrite morphogenesis; vesicle-mediated transport; vesicle fusion with Golgi apparatus; endoplasmic reticulum-Golgi intermediate compartment; protein localization to plasma membrane; neuron projection; vacuole; secretory granule membrane; positive regulation of histamine secretion by mast cell; SNAP receptor activity; vesicle fusion;…	ko04130	SNARE interactions in vesicular transport	vesicle-associated membrane protein 7 isoform X3 [Homo sapiens]	PF13774.10	Regulated-SNARE-like domain	Vesicle-associated membrane protein 7 OS=Bos taurus OX=9913 GN=VAMP7 PE=2 SV=1	4N2ZP	U	eosinophil degranulation	row-578
gene:ENSG00000099810		MTAP	3.86263	-0.405746	0.000206657	0.00336918	nonsig	12.4907	12.7514	12.2603	16.8882	13.5431	13.806	1672	1909	1710	2491	2242	2247	GO:0070062;GO:0046638;GO:0009165;GO:0009410;GO:0000255;GO:0042278;GO:0046038;GO:0046055;GO:0042102;GO:0006202;GO:0055086;GO:0008637;GO:0045739;GO:0006537;GO:0004645;GO:0032743;GO:0006281;GO:0032264;GO:0015949;GO:0010332;GO:0006183;GO:0001882;GO:0042301;GO:0046115;GO:0008630;GO:0042802;GO:0002060;GO:0070231;GO:1904813;GO:0001916;GO:0005576;GO:0046632;GO:0030183;GO:0032259;GO:1903228;GO:0043605;GO:…	cellular_component; biological_process; biological_process; biological_process; biological_process; biological_process; biological_process; biological_process; biological_process; biological_process; biological_process; biological_process; biological_process; biological_process; molecular_function; biological_process; biological_process; biological_process; biological_process; biological_process;…	extracellular exosome; positive regulation of alpha-beta T cell differentiation; nucleotide biosynthetic process; response to xenobiotic stimulus; allantoin metabolic process; purine nucleoside metabolic process; GMP catabolic process; dGMP catabolic process; positive regulation of T cell proliferation; GMP catabolic process to guanine; nucleobase-containing small molecule metabolic process; apop…	ko00270;ko01100	Cysteine and methionine metabolism;Metabolic pathways	S-methyl-5'-thioadenosine phosphorylase isoform X2 [Pan troglodytes]	PF01048.24	Phosphorylase superfamily	S-methyl-5'-thioadenosine phosphorylase OS=Macaca mulatta OX=9544 GN=MTAP PE=3 SV=1	4MY3M	F	Phosphorylase superfamily	row-774
gene:ENSG00000145337		PYURF	2.44353	-0.948708	0.000443465	0.00619858	nonsig	2.4533	3.78582	3.50605	4.99306	6.35911	6.88853	97	144	129	187	243	281	GO:0005886;GO:0005524;GO:0005789;GO:0050821;GO:0009245;GO:0000506;GO:0009029;GO:0016310;GO:0005739;GO:0006506;GO:0005829	cellular_component; molecular_function; cellular_component; biological_process; biological_process; cellular_component; molecular_function; biological_process; cellular_component; biological_process; cellular_component;	plasma membrane; ATP binding; endoplasmic reticulum membrane; protein stabilization; lipid A biosynthetic process; glycosylphosphatidylinositol-N-acetylglucosaminyltransferase (GPI-GnT) complex; tetraacyldisaccharide 4'-kinase activity; phosphorylation; mitochondrion; GPI anchor biosynthetic process; cytosol;	-	-	protein preY, mitochondrial precursor [Homo sapiens]	PF03966.20	Trm112p-like protein	Protein preY, mitochondrial OS=Homo sapiens OX=9606 GN=PYURF PE=1 SV=1	4N70Z	S	Trm112p-like protein	row-902
gene:ENSG00000141965		FEM1A	2.20344	0.515346	0.000582275	0.00762388	nonsig	4.63187	3.59421	4.87754	3.09894	2.89551	2.93117	1322	992	1304	845	804	868	GO:0005886;GO:0045296;GO:0032507;GO:0010881;GO:0086066;GO:0035902;GO:0030863;GO:0042802;GO:0017075;GO:0055013;GO:0005903;GO:0009651;GO:1901018;GO:0033270;GO:0004683;GO:0008089;GO:0086014;GO:0045214;GO:0042742;GO:0030673;GO:0051928;GO:0090575;GO:0010468;GO:0099612;GO:0043161;GO:0019102;GO:0017124;GO:0046974;GO:0005085;GO:0016567;GO:0010638;GO:0120162;GO:0006874;GO:0030425;GO:2000651;GO:0043034;GO:…	cellular_component; molecular_function; biological_process; biological_process; biological_process; biological_process; cellular_component; molecular_function; molecular_function; biological_process; cellular_component; biological_process; biological_process; cellular_component; molecular_function; biological_process; biological_process; biological_process; biological_process; cellular_component;…	plasma membrane; cadherin binding; maintenance of protein location in cell; regulation of cardiac muscle contraction by regulation of the release of sequestered calcium ion; atrial cardiac muscle cell to AV node cell communication; response to immobilization stress; cortical cytoskeleton; identical protein binding; syntaxin-1 binding; cardiac muscle cell development; brush border; response to sal…	-	-	protein fem-1 homolog A [Homo sapiens]	PF00023.34	Ankyrin repeat	Protein fem-1 homolog A OS=Homo sapiens OX=9606 GN=FEM1A PE=1 SV=1	4N4D3	S	Ankyrin repeat	row-964
gene:ENSG00000183726		TMEM50A	5.6	-0.387046	0.000620453	0.00803219	nonsig	43.9701	41.4693	41.011	51.3348	53.2689	56.1361	2979	2717	2604	3322	3510	3947	GO:0016020;GO:0005886;GO:0000139;GO:0005783;GO:0043025;GO:0005789;GO:0097386;GO:0032511;GO:0005737	cellular_component; cellular_component; cellular_component; cellular_component; cellular_component; cellular_component; cellular_component; biological_process; cellular_component;	membrane; plasma membrane; Golgi membrane; endoplasmic reticulum; neuronal cell body; endoplasmic reticulum membrane; glial cell projection; late endosome to vacuole transport via multivesicular body sorting pathway; cytoplasm;	-	-	transmembrane protein 50A isoform X1 [Homo sapiens]	PF05255.15	Uncharacterised protein family (UPF0220)	Transmembrane protein 50A OS=Homo sapiens OX=9606 GN=TMEM50A PE=1 SV=1	4MZXH	S	Uncharacterised protein family (UPF0220)	row-975
gene:ENSG00000172171		TEFM	3.51363	0.495489	0.000678554	0.00859933	nonsig	12.4568	11.9265	13.9038	9.14506	8.18792	8.18454	549	501	595	415	372	375	GO:0006119;GO:0006392;GO:0006390;GO:0003723;GO:0005759;GO:0030337;GO:0005739;GO:0042645;GO:1990904;GO:0003676	biological_process; biological_process; biological_process; molecular_function; cellular_component; molecular_function; cellular_component; cellular_component; cellular_component; molecular_function;	oxidative phosphorylation; transcription elongation by mitochondrial RNA polymerase; mitochondrial transcription; RNA binding; mitochondrial matrix; DNA polymerase processivity factor activity; mitochondrion; mitochondrial nucleoid; ribonucleoprotein complex; nucleic acid binding;	-	-	transcription elongation factor, mitochondrial isoform X2 [Homo sapiens]	PF12836.11	Helix-hairpin-helix motif	Transcription elongation factor, mitochondrial OS=Homo sapiens OX=9606 GN=TEFM PE=1 SV=1	4MS1I	K	Transcription elongation factor, mitochondrial	row-996
gene:ENSG00000111144		LTA4H	5.37785	-0.318452	0.000807666	0.00977476	nonsig	36.4686	39.2971	34.6792	46.2687	45.3028	42.836	2325	2421	2073	2818	2806	2831	GO:0005886;GO:0007267;GO:0051661;GO:1903538;GO:0019370;GO:0000793;GO:0008236;GO:1904813;GO:0005771;GO:0120113;GO:0030141;GO:0005903;GO:0048169;GO:0044255;GO:0005737;GO:0032593;GO:0060041;GO:0031526;GO:0101023;GO:0031905;GO:0004301;GO:0005765;GO:0005788;GO:0005789;GO:0031410;GO:0007565;GO:0048477;GO:1904724;GO:0007165;GO:0042277;GO:0005730;GO:0010813;GO:0032835;GO:0045777;GO:0016485;GO:1900195;GO:…	cellular_component; biological_process; biological_process; biological_process; biological_process; cellular_component; molecular_function; cellular_component; cellular_component; biological_process; cellular_component; cellular_component; biological_process; biological_process; cellular_component; cellular_component; biological_process; cellular_component; biological_process; cellular_component;…	plasma membrane; cell-cell signaling; maintenance of centrosome location; regulation of meiotic cell cycle process involved in oocyte maturation; leukotriene biosynthetic process; condensed chromosome; serine-type peptidase activity; ficolin-1-rich granule lumen; multivesicular body; cytoplasm to vacuole transport by the NVT pathway; secretory granule; brush border; regulation of long-term neuron…	ko01100;ko00590	Metabolic pathways;Arachidonic acid metabolism	leukotriene A-4 hydrolase isoform X1 [Pan paniscus]	PF01433.24	Peptidase family M1 domain	Leukotriene A-4 hydrolase OS=Homo sapiens OX=9606 GN=LTA4H PE=1 SV=2	4MSUM	EIOV	Leukotriene A4 hydrolase, C-terminal	row-1043
gene:ENSG00000087263		OGFOD1	4.68746	0.415874	0.0020893	0.0199534	nonsig	29.9269	25.3202	33.6613	22.4337	20.2972	19.7854	3865	2919	3847	2732	2648	2549	GO:0006415;GO:0019511;GO:0034063;GO:0010494;GO:0071456;GO:0006449;GO:0006417;GO:0018188;GO:0005737;GO:0008198;GO:0008143;GO:0005634;GO:0031544;GO:0031543;GO:0031418;GO:0018126;GO:2000639;GO:0019826;GO:0008283;GO:0140311;GO:0032436;GO:0000288;GO:0005654;GO:0005506;GO:0006450;GO:0005829	biological_process; biological_process; biological_process; cellular_component; biological_process; biological_process; biological_process; biological_process; cellular_component; molecular_function; molecular_function; cellular_component; molecular_function; molecular_function; molecular_function; biological_process; biological_process; molecular_function; biological_process; molecular_function;…	translational termination; peptidyl-proline hydroxylation; stress granule assembly; cytoplasmic stress granule; cellular response to hypoxia; regulation of translational termination; regulation of translation; peptidyl-proline di-hydroxylation; cytoplasm; ferrous iron binding; poly(A) binding; nucleus; peptidyl-proline 3-dioxygenase activity; peptidyl-proline dioxygenase activity; L-ascorbic acid…	-	-	prolyl 3-hydroxylase OGFOD1 isoform 1 [Homo sapiens]	PF13661.10	2OG-Fe(II) oxygenase superfamily	Prolyl 3-hydroxylase OGFOD1 OS=Homo sapiens OX=9606 GN=OGFOD1 PE=1 SV=1	4MTKH	B	2-oxoglutarate and iron-dependent oxygenase domain containing 1	row-1322
gene:ENSG00000116678		LEPR	1.21418	0.622198	0.00252309	0.0228709	nonsig	1.64582	1.9064	1.43008	1.10314	1.01906	0.965496	240	285	204	163	153	155	GO:0005886;GO:0071548;GO:0038154;GO:0001934;GO:0046850;GO:0034097;GO:0030224;GO:0032809;GO:0019953;GO:0042802;GO:0038165;GO:0005896;GO:0097009;GO:0005900;GO:0007166;GO:0060576;GO:0004897;GO:0005125;GO:0042098;GO:0030593;GO:0002438;GO:0005765;GO:0035094;GO:0005788;GO:0007565;GO:0007155;GO:0004923;GO:0007165;GO:0033210;GO:0044297;GO:0006094;GO:0060259;GO:0070104;GO:0017046;GO:0042102;GO:0043410;GO:…	cellular_component; biological_process; biological_process; biological_process; biological_process; biological_process; biological_process; cellular_component; biological_process; molecular_function; biological_process; cellular_component; biological_process; cellular_component; biological_process; biological_process; molecular_function; molecular_function; biological_process; biological_process;…	plasma membrane; response to dexamethasone; interleukin-11-mediated signaling pathway; positive regulation of protein phosphorylation; regulation of bone remodeling; response to cytokine; monocyte differentiation; neuronal cell body membrane; sexual reproduction; identical protein binding; oncostatin-M-mediated signaling pathway; interleukin-6 receptor complex; energy homeostasis; oncostatin-M re…	ko04080;ko04920;ko04152;ko04060;ko04630;ko02060;ko04932	Neuroactive ligand-receptor interaction;Adipocytokine signaling pathway;AMPK signaling pathway;Cytokine-cytokine receptor interaction;JAK-STAT signaling pathway;Phosphotransferase system (PTS);Non-alcoholic fatty liver disease	leptin receptor isoform 1 precursor [Homo sapiens]	PF18589.5	Obesity receptor immunoglobulin like domain	Leptin receptor OS=Homo sapiens OX=9606 GN=LEPR PE=1 SV=2	4MWI7	T	Ig-like C2-type domain	row-1392
gene:ENSG00000109321		AREG	7.91597	-0.585746	0.00333833	0.0278598	nonsig	158.355	266.641	180.238	269.795	332.096	283.637	5843	9504	6228	9498	11893	10860	GO:0005886;GO:0007267;GO:0033116;GO:0008284;GO:0045668;GO:0038135;GO:0007399;GO:0060750;GO:0010838;GO:0007186;GO:0012507;GO:0090729;GO:0051591;GO:0048661;GO:0031175;GO:0042542;GO:0060326;GO:0005576;GO:0035313;GO:0030297;GO:0005615;GO:0048018;GO:0008201;GO:0030307;GO:0051897;GO:0050731;GO:0007517;GO:0005737;GO:0032355;GO:0008016;GO:0005634;GO:0051384;GO:0051545;GO:0016477;GO:0060598;GO:0005125;GO:…	cellular_component; biological_process; cellular_component; biological_process; biological_process; biological_process; biological_process; biological_process; biological_process; biological_process; cellular_component; molecular_function; biological_process; biological_process; biological_process; biological_process; biological_process; cellular_component; biological_process; molecular_function;…	plasma membrane; cell-cell signaling; endoplasmic reticulum-Golgi intermediate compartment membrane; positive regulation of cell population proliferation; negative regulation of osteoblast differentiation; ERBB2-ERBB4 signaling pathway; nervous system development; epithelial cell proliferation involved in mammary gland duct elongation; positive regulation of keratinocyte proliferation; G protein-…	ko00020;ko05210;ko04390;ko04012;ko04151;ko04010	Citrate cycle (TCA cycle);Colorectal cancer;Hippo signaling pathway;ErbB signaling pathway;PI3K-Akt signaling pathway;MAPK signaling pathway	amphiregulin preproprotein [Homo sapiens]	PF00008.31	EGF-like domain	Amphiregulin OS=Homo sapiens OX=9606 GN=AREG PE=1 SV=2	4MX1Y	T	Epidermal growth factor-like domain.	row-1513
gene:ENSG00000140299		BNIP2	3.91802	-0.349007	0.00378804	0.0306358	nonsig	11.5401	17.127	14.0061	15.1002	13.9839	13.4979	1556	1879	1663	2240	2048	2178	GO:0070062;GO:0005635;GO:0005886;GO:0005730;GO:0045296;GO:0070374;GO:0043005;GO:2001136;GO:0001824;GO:0030426;GO:0048471;GO:0043066;GO:0030424;GO:0043410;GO:0008285;GO:0032526;GO:0031175;GO:0001726;GO:0007098;GO:0016462;GO:0042802;GO:0007480;GO:0016197;GO:0040009;GO:0031616;GO:0005509;GO:0031267;GO:0007266;GO:0005096;GO:0044306;GO:0010008;GO:0005769;GO:0051057;GO:0017124;GO:0007264;GO:0005737;GO:…	cellular_component; cellular_component; cellular_component; cellular_component; molecular_function; biological_process; cellular_component; biological_process; biological_process; cellular_component; cellular_component; biological_process; cellular_component; biological_process; biological_process; biological_process; biological_process; cellular_component; biological_process; molecular_function;…	extracellular exosome; nuclear envelope; plasma membrane; nucleolus; cadherin binding; positive regulation of ERK1 and ERK2 cascade; neuron projection; negative regulation of endocytic recycling; blastocyst development; growth cone; perinuclear region of cytoplasm; negative regulation of apoptotic process; axon; positive regulation of MAPK cascade; negative regulation of cell population prolifera…	-	-	BCL2/adenovirus E1B 19 kDa protein-interacting protein 2 isoform X1 [Pongo abelii]	PF12496.12	Bcl2-/adenovirus E1B nineteen kDa-interacting protein 2	BCL2/adenovirus E1B 19 kDa protein-interacting protein 2 OS=Homo sapiens OX=9606 GN=BNIP2 PE=1 SV=1	4N2HR	S	Bcl2-/adenovirus E1B nineteen kDa-interacting protein 2	row-1561
gene:ENSG00000180329		CCDC43	3.65651	0.470654	0.00409455	0.0323139	nonsig	14.0788	11.9012	15.7443	10.0146	8.78507	10.453	872	718	921	601	534	667	GO:0005829	cellular_component;	cytosol;	-	-	coiled-coil domain-containing protein 43 [Hylobates moloch]	PF17937.5	Tetracyclin repressor-like, C-terminal domain	Coiled-coil domain-containing protein 43 OS=Homo sapiens OX=9606 GN=CCDC43 PE=1 SV=2	4M7X0	S	Coiled-coil domain containing 43	row-1600
gene:ENSG00000113318		MSH3	3.24768	0.38487	0.00441842	0.0341657	nonsig	11.1819	7.88158	10.3118	7.18515	7.24852	7.88707	1207	1021	1292	875	944	865	GO:0032135;GO:0019899;GO:0006298;GO:0005524;GO:0000228;GO:0140664;GO:0007095;GO:0043111;GO:0019237;GO:0006281;GO:0000735;GO:0051096;GO:0003690;GO:0035861;GO:0016887;GO:0000406;GO:0043570;GO:0007534;GO:0006312;GO:0032137;GO:0030983;GO:0005737;GO:0005634;GO:0006290;GO:0032302;GO:0032301;GO:0030890;GO:0000404;GO:0045910;GO:0016020;GO:0016447;GO:0000403;GO:0000710;GO:0007131;GO:0006310;GO:0032876;GO:…	molecular_function; molecular_function; biological_process; molecular_function; cellular_component; molecular_function; biological_process; biological_process; molecular_function; biological_process; biological_process; biological_process; molecular_function; cellular_component; molecular_function; molecular_function; biological_process; biological_process; biological_process; molecular_function;…	DNA insertion or deletion binding; enzyme binding; mismatch repair; ATP binding; nuclear chromosome; ATP-dependent DNA damage sensor activity; mitotic G2 DNA damage checkpoint signaling; replication fork arrest; centromeric DNA binding; DNA repair; removal of nonhomologous ends; positive regulation of helicase activity; double-stranded DNA binding; site of double-strand break; ATP hydrolysis acti…	ko05200;ko03430;ko01524;ko00020;ko05210	Pathways in cancer;Mismatch repair;Platinum drug resistance;Citrate cycle (TCA cycle);Colorectal cancer	DNA mismatch repair protein Msh3 [Homo sapiens]	PF00488.25	MutS domain V	DNA mismatch repair protein Msh3 OS=Homo sapiens OX=9606 GN=MSH3 PE=1 SV=4	4MVH3	L	mutS homolog 3	row-1633
gene:ENSG00000153130		SCOC	3.93877	0.316858	0.00623157	0.0437665	nonsig	17.6695	25.4845	13.9275	10.428	11.1528	11.6874	1494	1570	1657	1249	1195	1329	GO:0000139;GO:0061635;GO:0005654;GO:0016239;GO:0005794;GO:0005829	cellular_component; biological_process; cellular_component; biological_process; cellular_component; cellular_component;	Golgi membrane; regulation of protein complex stability; nucleoplasm; positive regulation of macroautophagy; Golgi apparatus; cytosol;	-	-	short coiled-coil protein isoform X2 [Pan troglodytes]	PF10224.13	Short coiled-coil protein	Short coiled-coil protein OS=Mus musculus OX=10090 GN=Scoc PE=1 SV=1	4MRKE	S	Predicted coiled-coil protein (DUF2205)	row-1798
gene:ENSG00000174720		LARP7	4.07634	0.349931	0.00670674	0.0462048	nonsig	18.1917	16.6248	20.8429	14.0619	13.2808	13.5017	1143	1022	1245	874	868	921	GO:0007283;GO:0075522;GO:0010494;GO:0033290;GO:0019099;GO:0018993;GO:1990825;GO:0007548;GO:0034470;GO:0005737;GO:1990399;GO:0048024;GO:0000049;GO:0017148;GO:0000122;GO:0000381;GO:0048477;GO:0006400;GO:0060043;GO:0006396;GO:1990124;GO:0000380;GO:0045727;GO:0003730;GO:0036002;GO:2000035;GO:0000494;GO:0003743;GO:0000781;GO:0005730;GO:0008380;GO:0071045;GO:1990904;GO:0005852;GO:0034244;GO:0009793;GO:…	biological_process; biological_process; cellular_component; cellular_component; biological_process; biological_process; molecular_function; biological_process; biological_process; cellular_component; biological_process; biological_process; molecular_function; biological_process; biological_process; biological_process; biological_process; biological_process; biological_process; biological_process;…	spermatogenesis; IRES-dependent viral translational initiation; cytoplasmic stress granule; eukaryotic 48S preinitiation complex; female germ-line sex determination; somatic sex determination; sequence-specific mRNA binding; sex differentiation; ncRNA processing; cytoplasm; epithelium regeneration; regulation of mRNA splicing, via spliceosome; tRNA binding; negative regulation of translation; neg…	-	-	la-related protein 7 isoform X1 [Homo sapiens]	PF08777.15	RNA binding motif	La-related protein 7 OS=Homo sapiens OX=9606 GN=LARP7 PE=1 SV=1	4MVUC	A	RNA binding motif	row-1833
gene:ENSG00000018510		AGPS	3.96878	0.294937	0.00683709	0.046822	nonsig	15.5764	14.9401	17.8135	13.4714	12.4358	14.2443	3489	3205	3712	2760	2720	2960	GO:0005886;GO:0016491;GO:0005743;GO:0005524;GO:0004458;GO:0008720;GO:0005759;GO:0008610;GO:0071949;GO:0008609;GO:0006807;GO:0005758;GO:0008152;GO:0042802;GO:0050660;GO:0005778;GO:0009339;GO:0006754;GO:0005739;GO:0010230;GO:0046872;GO:0008611;GO:0005777;GO:0043178;GO:1903457;GO:0051539;GO:0005782;GO:0051596;GO:0051990;GO:0019154;GO:0009853;GO:0016020;GO:0047809;GO:0047545;GO:0003973;GO:0005829	cellular_component; molecular_function; cellular_component; molecular_function; molecular_function; molecular_function; cellular_component; biological_process; molecular_function; molecular_function; biological_process; cellular_component; biological_process; molecular_function; molecular_function; cellular_component; cellular_component; biological_process; cellular_component; biological_process;…	plasma membrane; oxidoreductase activity; mitochondrial inner membrane; ATP binding; D-lactate dehydrogenase (cytochrome) activity; D-lactate dehydrogenase activity; mitochondrial matrix; lipid biosynthetic process; FAD binding; alkylglycerone-phosphate synthase activity; nitrogen compound metabolic process; mitochondrial intermembrane space; metabolic process; identical protein binding; flavin a…	ko00565;ko04146;ko01100	Ether lipid metabolism;Peroxisome;Metabolic pathways	alkyldihydroxyacetonephosphate synthase, peroxisomal precursor [Homo sapiens]	PF01565.27	FAD binding domain	Alkyldihydroxyacetonephosphate synthase, peroxisomal OS=Homo sapiens OX=9606 GN=AGPS PE=1 SV=1	4N5AP	H	Catalyzes the exchange of an acyl for a long-chain alkyl group and the formation of the ether bond in the biosynthesis of ether phospholipids	row-1843
gene:ENSG00000167393		PPP2R3B	1.16535	-0.964282	0.0100855	0.0617111	nonsig	1.35562	0.541108	0.775283	1.76975	1.78057	1.56483	97	38	52	121	124	116	GO:0002759;GO:0051726;GO:0048536;GO:0050864;GO:0090263;GO:0008285;GO:0001756;GO:0007525;GO:0003682;GO:0061053;GO:0005819;GO:0005509;GO:0090249;GO:0004723;GO:0005794;GO:0000159;GO:0001754;GO:0005739;GO:0030865;GO:0035303;GO:0006470;GO:0019888;GO:0005737;GO:0046872;GO:0005634;GO:0000226;GO:0009826;GO:0009524;GO:0043029;GO:0090090;GO:0030674;GO:0045579;GO:0000913;GO:2000134;GO:0005813;GO:0001782;GO:…	biological_process; biological_process; biological_process; biological_process; biological_process; biological_process; biological_process; biological_process; molecular_function; biological_process; cellular_component; molecular_function; biological_process; molecular_function; cellular_component; cellular_component; biological_process; cellular_component; biological_process; biological_process;…	regulation of antimicrobial humoral response; regulation of cell cycle; spleen development; regulation of B cell activation; positive regulation of canonical Wnt signaling pathway; negative regulation of cell population proliferation; somitogenesis; somatic muscle development; chromatin binding; somite development; spindle; calcium ion binding; regulation of cell migration involved in somitogenic…	ko04071;ko04151;ko04728;ko05165;ko04261;ko03015;ko04152	Sphingolipid signaling pathway;PI3K-Akt signaling pathway;Dopaminergic synapse;Human papillomavirus infection;Adrenergic signaling in cardiomyocytes;mRNA surveillance pathway;AMPK signaling pathway	serine/threonine-protein phosphatase 2A regulatory subunit B'' subunit beta [Homo sapiens]	PF17958.5	EF-hand domain	Serine/threonine-protein phosphatase 2A regulatory subunit B'' subunit beta OS=Homo sapiens OX=9606 GN=PPP2R3B PE=1 SV=2	4N5TF	A	EF-hand domain pair	row-2063
gene:ENSG00000182484		WASH6P	2.24469	-0.605042	0.0116313	0.0678804	nonsig	3.71137	2.35623	3.16987	4.59037	4.84145	4.26299	160	98	128	189	203	191	GO:0031625;GO:0050776;GO:0005635;GO:1903353;GO:0045022;GO:0034315;GO:0071203;GO:0042147;GO:0040038;GO:0050829;GO:0010507;GO:0022617;GO:0030027;GO:0007041;GO:0048471;GO:0005521;GO:0031507;GO:0071765;GO:0051764;GO:0003682;GO:0007032;GO:0035210;GO:0016197;GO:0045010;GO:0055038;GO:0031396;GO:0031083;GO:0044655;GO:1904109;GO:0035277;GO:0001578;GO:0005769;GO:2000010;GO:0030036;GO:0003779;GO:0031901;GO:…	molecular_function; biological_process; cellular_component; biological_process; biological_process; biological_process; cellular_component; biological_process; biological_process; biological_process; biological_process; biological_process; cellular_component; biological_process; cellular_component; molecular_function; biological_process; biological_process; biological_process; molecular_function;…	ubiquitin protein ligase binding; regulation of immune response; nuclear envelope; regulation of nucleus organization; early endosome to late endosome transport; regulation of Arp2/3 complex-mediated actin nucleation; WASH complex; retrograde transport, endosome to Golgi; polar body extrusion after meiotic divisions; defense response to Gram-negative bacterium; negative regulation of autophagy; e…	ko04144	Endocytosis	putative WAS protein family homolog 4 isoform X1 [Pan troglodytes]	PF11945.12	WAHD domain of WASH complex	Putative WAS protein family homolog 4 OS=Homo sapiens OX=9606 GN=WASH4P PE=5 SV=1	4MTY0	Z	at the surface of endosomes, where it recruits and activates the Arp2 3 complex to induce actin polymerization, playing a key role in the fission of tubules that serve as transport intermediates during endosome sorting	row-2164
gene:ENSG00000138381		ASNSD1	4.32306	0.371415	0.0121687	0.070116	nonsig	20.6412	19.2446	26.4693	18.1598	15.3892	16.0154	1447	1287	1694	1211	1051	1148	GO:0006541;GO:0005634;GO:0005524;GO:0004066;GO:0005829;GO:0070981;GO:0006529;GO:0005737	biological_process; cellular_component; molecular_function; molecular_function; cellular_component; biological_process; biological_process; cellular_component;	glutamine metabolic process; nucleus; ATP binding; asparagine synthase (glutamine-hydrolyzing) activity; cytosol; L-asparagine biosynthetic process; asparagine biosynthetic process; cytoplasm;	-	-	asparagine synthetase domain-containing protein 1 [Homo sapiens]	PF00733.25	Asparagine synthase	Asparagine synthetase domain-containing protein 1 OS=Homo sapiens OX=9606 GN=ASNSD1 PE=2 SV=2	4N5R1	E	Asparagine synthase	row-2191
gene:ENSG00000151743		AMN1	2.61927	-0.509049	0.0141202	0.0778838	nonsig	3.58006	4.71907	4.78671	6.19969	6.78374	5.33496	187	232	179	309	305	234	GO:0071406;GO:0019005;GO:0009873;GO:0008589;GO:2001042;GO:0015889;GO:0051301;GO:0007399;GO:0051896;GO:0010286;GO:0006511;GO:0010105;GO:0051781;GO:0030513;GO:0036211;GO:1900226;GO:0030437;GO:0001100;GO:0030424;GO:0032984;GO:0035882;GO:0009723;GO:0043161;GO:0006508;GO:0006513;GO:0005929;GO:0051603;GO:0038024;GO:0019903;GO:0044830;GO:0031146;GO:0098685;GO:0004842;GO:0031514;GO:0005933;GO:0031267;GO:…	biological_process; cellular_component; biological_process; biological_process; biological_process; biological_process; biological_process; biological_process; biological_process; biological_process; biological_process; biological_process; biological_process; biological_process; biological_process; biological_process; biological_process; biological_process; cellular_component; biological_process;…	cellular response to methylmercury; SCF ubiquitin ligase complex; ethylene-activated signaling pathway; regulation of smoothened signaling pathway; negative regulation of septum digestion after cytokinesis; cobalamin transport; cell division; nervous system development; regulation of protein kinase B signaling; heat acclimation; ubiquitin-dependent protein catabolic process; negative regulation o…	-	-	protein AMN1 homolog isoform 1 [Homo sapiens]	PF13516.10	Leucine Rich repeat	Protein AMN1 homolog OS=Homo sapiens OX=9606 GN=AMN1 PE=2 SV=4	4MZ9Z	S	Leucine Rich repeat	row-2288
gene:ENSG00000124207		CSE1L	6.60785	0.526942	0.01449	0.0792557	nonsig	136.607	76.9613	145.415	82.1685	81.1736	79.1998	14498	7899	14462	8329	8377	8723	GO:0070062;GO:0005635;GO:0051301;GO:0006886;GO:0032991;GO:0009506;GO:0006606;GO:0007589;GO:0031267;GO:0034399;GO:0005049;GO:0005737;GO:0016324;GO:0005634;GO:0005525;GO:0070922;GO:0061015;GO:0046827;GO:0016020;GO:0016328;GO:0006611;GO:0005654;GO:0009925;GO:0007049;GO:0005829	cellular_component; cellular_component; biological_process; biological_process; cellular_component; cellular_component; biological_process; biological_process; molecular_function; cellular_component; molecular_function; cellular_component; cellular_component; cellular_component; molecular_function; biological_process; biological_process; biological_process; cellular_component; cellular_component;…	extracellular exosome; nuclear envelope; cell division; intracellular protein transport; protein-containing complex; plasmodesma; protein import into nucleus; body fluid secretion; small GTPase binding; nuclear periphery; nuclear export signal receptor activity; cytoplasm; apical plasma membrane; nucleus; GTP binding; RISC complex assembly; snRNA import into nucleus; positive regulation of protei…	-	-	exportin-2 [Gorilla gorilla gorilla]	PF03378.19	CAS/CSE protein, C-terminus	Exportin-2 OS=Homo sapiens OX=9606 GN=CSE1L PE=1 SV=3	4MS7W	UY	Export receptor for importin-alpha. Mediates importin- alpha re-export from the nucleus to the cytoplasm after import substrates (cargos) have been released into the nucleoplasm. In the nucleus binds cooperatively to importin-alpha and to the GTPase Ran in its active GTP-bound form. Docking of this trimeric complex to the nuclear pore complex (NPC) is mediated through binding to nucleoporins. Upo…	row-2309
gene:ENSG00000162144		CYB561A3	4.78766	0.342838	0.0151879	0.0820431	nonsig	34.3229	23.8432	33.7161	26.0987	23.2074	21.2171	2461	1783	2276	1805	1657	1650	GO:0005886;GO:0016491;GO:0010039;GO:0005730;GO:0070062;GO:0019852;GO:0005773;GO:0033215;GO:0060586;GO:0005774;GO:0140571;GO:0140575;GO:0042802;GO:0019904;GO:0000325;GO:0140576;GO:0005794;GO:0042584;GO:0046872;GO:0006879;GO:0016324;GO:0043231;GO:0005764;GO:0016722;GO:0000293;GO:0031526;GO:0031902;GO:0016020;GO:0005765;GO:0009507;GO:0022900	cellular_component; molecular_function; biological_process; cellular_component; cellular_component; biological_process; cellular_component; biological_process; biological_process; cellular_component; molecular_function; molecular_function; molecular_function; molecular_function; cellular_component; biological_process; cellular_component; cellular_component; molecular_function; biological_process;…	plasma membrane; oxidoreductase activity; response to iron ion; nucleolus; extracellular exosome; L-ascorbic acid metabolic process; vacuole; reductive iron assimilation; multicellular organismal-level iron ion homeostasis; vacuolar membrane; transmembrane ascorbate ferrireductase activity; transmembrane monodehydroascorbate reductase activity; identical protein binding; protein domain specific b…	-	-	lysosomal membrane ascorbate-dependent ferrireductase CYB561A3 isoform X1 [Homo sapiens]	PF03188.20	Eukaryotic cytochrome b561	Lysosomal membrane ascorbate-dependent ferrireductase CYB561A3 OS=Homo sapiens OX=9606 GN=CYB561A3 PE=1 SV=1	4N9D7	C	Cytochrome b-561 / ferric reductase transmembrane domain.	row-2338
gene:ENSG00000178691		SUZ12	4.61881	0.280048	0.0198417	0.0985161	nonsig	24.333	25.0116	30.1065	21.9025	20.3551	20.9437	3174	3108	3648	2702	2576	2865	GO:0008047;GO:0005730;GO:0008284;GO:0021510;GO:0000785;GO:0022008;GO:0016586;GO:0031507;GO:0036211;GO:0005677;GO:0106222;GO:0042054;GO:0009908;GO:1990904;GO:0048709;GO:0032526;GO:0003682;GO:0048586;GO:0003723;GO:2001229;GO:0016604;GO:0001739;GO:0050680;GO:1990841;GO:0046872;GO:0005634;GO:0060816;GO:0000978;GO:0035064;GO:0032993;GO:0035097;GO:0031490;GO:0140718;GO:0000122;GO:0008283;GO:0032682;GO:…	molecular_function; cellular_component; biological_process; biological_process; cellular_component; biological_process; cellular_component; biological_process; biological_process; cellular_component; molecular_function; molecular_function; biological_process; cellular_component; biological_process; biological_process; molecular_function; biological_process; molecular_function; biological_process;…	enzyme activator activity; nucleolus; positive regulation of cell population proliferation; spinal cord development; chromatin; neurogenesis; RSC-type complex; heterochromatin formation; protein modification process; chromatin silencing complex; lncRNA binding; histone methyltransferase activity; flower development; ribonucleoprotein complex; oligodendrocyte differentiation; response to retinoic …	-	-	polycomb protein SUZ12 isoform 1 [Homo sapiens]	PF09733.13	VEFS-Box of polycomb protein	Polycomb protein SUZ12 OS=Homo sapiens OX=9606 GN=SUZ12 PE=1 SV=3	4MTC9	K	zinc finger	row-2543
gene:ENSG00000113558		SKP1	7.56599	0.207138	0.0213525	0.103925	nonsig	206.223	238.894	234.809	202.453	128.882	148.455	7909	7909	8316	6603	7202	7004	GO:0007096;GO:0000921;GO:0006790;GO:0006511;GO:1990444;GO:0051382;GO:0043223;GO:1905806;GO:0090128;GO:1902230;GO:0042802;GO:0031573;GO:0005737;GO:0030466;GO:0043295;GO:0000712;GO:0008053;GO:0012505;GO:0000278;GO:0071987;GO:0065003;GO:0005813;GO:0009536;GO:0000781;GO:0005730;GO:0071406;GO:0051301;GO:0007346;GO:0007035;GO:0043161;GO:0006513;GO:0031335;GO:0000409;GO:0070936;GO:0009793;GO:0043291;GO:…	biological_process; biological_process; biological_process; biological_process; molecular_function; biological_process; cellular_component; biological_process; biological_process; biological_process; molecular_function; biological_process; cellular_component; biological_process; molecular_function; biological_process; biological_process; cellular_component; biological_process; molecular_function;…	regulation of exit from mitosis; septin ring assembly; sulfur compound metabolic process; ubiquitin-dependent protein catabolic process; F-box domain binding; kinetochore assembly; cytoplasmic SCF ubiquitin ligase complex; regulation of synapse pruning; regulation of synapse maturation; negative regulation of intrinsic apoptotic signaling pathway in response to DNA damage; identical protein bindi…	ko05170;ko04710;ko04120;ko04310;ko05200;ko04110;ko04141;ko04350;ko04114	Human immunodeficiency virus 1 infection;Circadian rhythm;Ubiquitin mediated proteolysis;Wnt signaling pathway;Pathways in cancer;Cell cycle;Protein processing in endoplasmic reticulum;TGF-beta signaling pathway;Oocyte meiosis	S-phase kinase-associated protein 1 isoform X1 [Cynocephalus volans]	PF01466.23	Skp1 family, dimerisation domain	S-phase kinase-associated protein 1 OS=Xenopus laevis OX=8355 GN=skp1 PE=1 SV=3	4Q0D6	O	S-phase kinase-associated protein	row-2595
gene:ENSG00000286112		KYAT1	1.25869	-0.457216	0.0293964	0.129326	nonsig	1.2305	0.928859	1.45276	1.54546	1.71187	1.57646	257	188	284	308	347	341	GO:0005886;GO:0016597;GO:0010326;GO:0050832;GO:0071548;GO:0046677;GO:0010366;GO:0009835;GO:0009089;GO:1901605;GO:0042802;GO:0004400;GO:0005737;GO:0051384;GO:0006523;GO:0006555;GO:0016847;GO:0019509;GO:0000105;GO:0010285;GO:0009042;GO:0009274;GO:0006103;GO:0009684;GO:0004021;GO:0009536;GO:0014070;GO:0019545;GO:0033853;GO:0009851;GO:0005759;GO:0004838;GO:0030632;GO:0009095;GO:0009793;GO:0006569;GO:…	cellular_component; molecular_function; molecular_function; biological_process; biological_process; biological_process; biological_process; biological_process; biological_process; biological_process; molecular_function; molecular_function; cellular_component; biological_process; biological_process; biological_process; molecular_function; biological_process; biological_process; molecular_function;…	plasma membrane; amino acid binding; methionine-oxo-acid transaminase activity; defense response to fungus; response to dexamethasone; response to antibiotic; negative regulation of ethylene biosynthetic process; fruit ripening; lysine biosynthetic process via diaminopimelate; alpha-amino acid metabolic process; identical protein binding; histidinol-phosphate transaminase activity; cytoplasm; res…	ko05204;ko00270;ko00450;ko01100;ko00380	Chemical carcinogenesis - DNA adducts;Cysteine and methionine metabolism;Selenocompound metabolism;Metabolic pathways;Tryptophan metabolism	kynurenine--oxoglutarate transaminase 1 isoform c [Homo sapiens]	PF00155.25	Aminotransferase class I and II	Kynurenine--oxoglutarate transaminase 1 OS=Homo sapiens OX=9606 GN=KYAT1 PE=1 SV=1	4N10S	E	Cysteine conjugate-beta lyase, cytoplasmic	row-2871
gene:ENSG00000086598		TMED2	6.35553	0.241768	0.0336483	0.141574	nonsig	89.7963	82.7949	95.6202	74.427	69.1795	76.4709	6748	6040	6781	5370	5080	6004	GO:0005886;GO:0016192;GO:0033116;GO:0048205;GO:0012507;GO:0005109;GO:1905069;GO:0006890;GO:0106273;GO:0030658;GO:0070765;GO:0007311;GO:0035964;GO:0048193;GO:0036342;GO:0090158;GO:0012505;GO:0032525;GO:0042470;GO:0030126;GO:0005789;GO:0007030;GO:0001843;GO:0001822;GO:0048208;GO:0036499;GO:0030134;GO:0030133;GO:0006903;GO:0007029;GO:0061355;GO:0106272;GO:0010638;GO:0034260;GO:1903912;GO:0030127;GO:…	cellular_component; biological_process; cellular_component; biological_process; cellular_component; molecular_function; biological_process; biological_process; biological_process; cellular_component; cellular_component; biological_process; biological_process; biological_process; biological_process; biological_process; cellular_component; biological_process; cellular_component; cellular_component;…	plasma membrane; vesicle-mediated transport; endoplasmic reticulum-Golgi intermediate compartment membrane; COPI coating of Golgi vesicle; ER to Golgi transport vesicle membrane; frizzled binding; allantois development; retrograde vesicle-mediated transport, Golgi to endoplasmic reticulum; cytosol to ERGIC protein transport; transport vesicle membrane; gamma-secretase complex; maternal specificat…	-	-	transmembrane emp24 domain-containing protein 2 isoform X2 [Theropithecus gelada]	PF01105.28	emp24/gp25L/p24 family/GOLD	Transmembrane emp24 domain-containing protein 2 OS=Homo sapiens OX=9606 GN=TMED2 PE=1 SV=1	48VMB	U	somite rostral/caudal axis specification	row-3002
gene:ENSG00000138600		SPPL2A	3.55789	-0.280935	0.0346668	0.144513	nonsig	11.5068	8.50411	9.3826	11.6017	12.5097	11.6986	1576	1384	1457	1674	1634	2022	GO:0070062;GO:0005886;GO:0030660;GO:0050776;GO:0098554;GO:0061062;GO:0031625;GO:0006509;GO:0033116;GO:0006465;GO:1990578;GO:0010803;GO:1904211;GO:0006508;GO:0007342;GO:0009267;GO:0051603;GO:0035307;GO:0042395;GO:0098553;GO:0000325;GO:0005794;GO:0040019;GO:0042500;GO:0005802;GO:0043231;GO:0005791;GO:0005783;GO:0007204;GO:0009846;GO:0005770;GO:0032092;GO:0006874;GO:0035036;GO:0005768;GO:0033619;GO:…	cellular_component; cellular_component; cellular_component; biological_process; cellular_component; biological_process; molecular_function; biological_process; cellular_component; biological_process; cellular_component; biological_process; biological_process; biological_process; biological_process; biological_process; biological_process; biological_process; biological_process; cellular_component;…	extracellular exosome; plasma membrane; Golgi-associated vesicle membrane; regulation of immune response; cytoplasmic side of endoplasmic reticulum membrane; regulation of nematode larval development; ubiquitin protein ligase binding; membrane protein ectodomain proteolysis; endoplasmic reticulum-Golgi intermediate compartment membrane; signal peptide processing; perinuclear endoplasmic reticulum…	-	-	signal peptide peptidase-like 2A isoform X4 [Homo sapiens]	PF04258.17	Signal peptide peptidase	Signal peptide peptidase-like 2A OS=Homo sapiens OX=9606 GN=SPPL2A PE=1 SV=2	4MZSG	S	Signal peptide peptidase	row-3029
gene:ENSG00000108953		YWHAE	8.12792	-0.254551	0.0360604	0.14817	nonsig	271.183	234.736	276.176	302.083	289.396	305.118	16420	13017	15532	17297	16864	19146	GO:0005886;GO:0007124;GO:0045296;GO:0040008;GO:1990023;GO:0009410;GO:0000165;GO:0010494;GO:0032153;GO:0007280;GO:0042826;GO:0002753;GO:0009631;GO:0034504;GO:0051480;GO:0036178;GO:0090128;GO:0042802;GO:0019903;GO:0005694;GO:0044878;GO:0023026;GO:0001402;GO:0008426;GO:0021987;GO:0007411;GO:0005737;GO:0044732;GO:0090168;GO:0036090;GO:0050826;GO:0072686;GO:0090724;GO:0005871;GO:1904262;GO:0000122;GO:…	cellular_component; biological_process; molecular_function; biological_process; cellular_component; biological_process; biological_process; cellular_component; cellular_component; biological_process; molecular_function; biological_process; biological_process; biological_process; biological_process; biological_process; biological_process; molecular_function; molecular_function; cellular_component;…	plasma membrane; pseudohyphal growth; cadherin binding; regulation of growth; mitotic spindle midzone; response to xenobiotic stimulus; MAPK cascade; cytoplasmic stress granule; cell division site; pole cell migration; histone deacetylase binding; cytosolic pattern recognition receptor signaling pathway; cold acclimation; protein localization to nucleus; regulation of cytosolic calcium ion concen…	ko04151;ko05160;ko04390;ko04114;ko05203;ko04110;ko04722	PI3K-Akt signaling pathway;Hepatitis C;Hippo signaling pathway;Oocyte meiosis;Viral carcinogenesis;Cell cycle;Neurotrophin signaling pathway	14-3-3 protein epsilon [Ursus maritimus]	PF00244.24	14-3-3 protein	14-3-3 protein epsilon OS=Ovis aries OX=9940 GN=YWHAE PE=1 SV=1	4MGKU	O	tyrosine 3-monooxygenase tryptophan 5-monooxygenase activation protein, epsilon	row-3074
gene:ENSG00000166295		ANAPC16	4.14416	0.24531	0.0415382	0.163152	nonsig	15.928	20.3782	18.8274	15.3194	15.7293	14.5983	1626	1947	1801	1458	1522	1535	GO:0005680;GO:0051301;GO:0031145;GO:0051445;GO:0007346;GO:0000776;GO:0016567;GO:0005654;GO:0007049;GO:0005829;GO:0005737	cellular_component; biological_process; biological_process; biological_process; biological_process; cellular_component; biological_process; cellular_component; biological_process; cellular_component; cellular_component;	anaphase-promoting complex; cell division; anaphase-promoting complex-dependent catabolic process; regulation of meiotic cell cycle; regulation of mitotic cell cycle; kinetochore; protein ubiquitination; nucleoplasm; cell cycle; cytosol; cytoplasm;	-	-	anaphase-promoting complex subunit 16 isoform X1 [Phodopus roborovskii]	PF17256.6	Anaphase-promoting complex, subunit 16	Anaphase-promoting complex subunit 16 OS=Pongo abelii OX=9601 GN=ANAPC16 PE=3 SV=1	4Q5J5	S	complex subunit 16	row-3215
gene:ENSG00000123374		CDK2	5.23888	-0.33331	0.0439703	0.169431	nonsig	35.0035	25.7877	39.1253	43.2482	42.7081	37.7441	2400	1657	2469	2778	2797	2608	GO:0005886;GO:0009636;GO:0044818;GO:0010494;GO:0002088;GO:0016239;GO:0010898;GO:0030027;GO:1905806;GO:0000793;GO:0046686;GO:0010389;GO:0019233;GO:0062033;GO:0005667;GO:1902554;GO:0045819;GO:1905784;GO:0051302;GO:0016242;GO:0008089;GO:1990048;GO:0030588;GO:0034501;GO:0010468;GO:0005759;GO:0000307;GO:0030517;GO:0070509;GO:0016079;GO:0045786;GO:0007130;GO:1901987;GO:0031031;GO:0032210;GO:0006355;GO:…	cellular_component; biological_process; biological_process; cellular_component; biological_process; biological_process; biological_process; cellular_component; biological_process; cellular_component; biological_process; biological_process; biological_process; biological_process; cellular_component; cellular_component; biological_process; biological_process; biological_process; biological_process;…	plasma membrane; response to toxic substance; mitotic G2/M transition checkpoint; cytoplasmic stress granule; lens development in camera-type eye; positive regulation of macroautophagy; positive regulation of triglyceride catabolic process; lamellipodium; regulation of synapse pruning; condensed chromosome; response to cadmium ion; regulation of G2/M transition of mitotic cell cycle; sensory perc…	ko04151;ko04114;ko05162;ko05160;ko05169;ko05226;ko05203;ko05165;ko05215;ko04914;ko05222;ko05200;ko04218;ko04110;ko05161;ko04115;ko04068;ko04934;ko05166	PI3K-Akt signaling pathway;Oocyte meiosis;Measles;Hepatitis C;Epstein-Barr virus infection;Gastric cancer;Viral carcinogenesis;Human papillomavirus infection;Prostate cancer;Progesterone-mediated oocyte maturation;Small cell lung cancer;Pathways in cancer;Cellular senescence;Cell cycle;Hepatitis B;p53 signaling pathway;FoxO signaling pathway;Cushing syndrome;Human T-cell leukemia virus 1 infection	cyclin-dependent kinase 2 isoform X1 [Homo sapiens]	PF00069.29	Protein kinase domain	Cyclin-dependent kinase 2 OS=Mus musculus OX=10090 GN=Cdk2 PE=1 SV=2	4MIM7	D	Protein tyrosine kinase	row-3278
gene:ENSG00000170315		UBB	9.61158	-0.256679	0.0450539	0.171721	nonsig	731.575	772.439	665.456	802.649	990.03	761.156	19608	19979	16675	20457	25814	20573	GO:0005886;GO:0140236;GO:0019941;GO:0032040;GO:0006511;GO:0031398;GO:0008152;GO:0140242;GO:0042274;GO:0097009;GO:0005737;GO:0046872;GO:0017085;GO:0035096;GO:0005765;GO:1902255;GO:0005789;GO:0022627;GO:0044182;GO:0009536;GO:0033621;GO:0031625;GO:0051881;GO:0005730;GO:0036211;GO:1990904;GO:0008584;GO:0043161;GO:0060613;GO:0060612;GO:0016567;GO:0003729;GO:0009733;GO:0009751;GO:0098556;GO:0030447;GO:…	cellular_component; biological_process; biological_process; cellular_component; biological_process; biological_process; biological_process; biological_process; biological_process; biological_process; cellular_component; molecular_function; biological_process; biological_process; cellular_component; biological_process; cellular_component; cellular_component; biological_process; cellular_component;…	plasma membrane; translation at presynapse; modification-dependent protein catabolic process; small-subunit processome; ubiquitin-dependent protein catabolic process; positive regulation of protein ubiquitination; metabolic process; translation at postsynapse; ribosomal small subunit biogenesis; energy homeostasis; cytoplasm; metal ion binding; response to insecticide; larval midgut cell programm…	ko05012;ko05167;ko04137;ko04144	Parkinson disease;Kaposi sarcoma-associated herpesvirus infection;Mitophagy - animal;Endocytosis	polyubiquitin-B isoform X1 [Sturnira hondurensis]	PF00240.27	Ubiquitin family	Polyubiquitin-B OS=Pongo pygmaeus OX=9600 GN=UBB PE=3 SV=1	495KV	O	intracellular transport of virus	row-3314
gene:ENSG00000198721		ECI2	4.47834	-0.233197	0.0491917	0.181101	nonsig	21.1589	18.1276	20.26	25.0447	23.3015	20.506	872	725	786	980	933	873	GO:0005886;GO:0007283;GO:0032228;GO:0008809;GO:0030435;GO:0031999;GO:0032994;GO:0043956;GO:0004300;GO:0009062;GO:0042802;GO:0005694;GO:0008289;GO:0055092;GO:0004402;GO:0001942;GO:0048316;GO:0005737;GO:0051281;GO:0042413;GO:0060816;GO:0019915;GO:0035064;GO:0120094;GO:0000425;GO:0009234;GO:0032791;GO:0016746;GO:0009274;GO:0042742;GO:0005788;GO:0005789;GO:0004860;GO:0009536;GO:0009409;GO:0009736;GO:…	cellular_component; biological_process; biological_process; molecular_function; biological_process; biological_process; cellular_component; molecular_function; molecular_function; biological_process; molecular_function; cellular_component; molecular_function; biological_process; molecular_function; biological_process; biological_process; cellular_component; biological_process; biological_process;…	plasma membrane; spermatogenesis; regulation of synaptic transmission, GABAergic; carnitine racemase activity; sporulation resulting in formation of a cellular spore; negative regulation of fatty acid beta-oxidation; protein-lipid complex; 3-hydroxypropionyl-CoA dehydratase activity; enoyl-CoA hydratase activity; fatty acid catabolic process; identical protein binding; chromosome; lipid binding; …	ko00071;ko04146	Fatty acid degradation;Peroxisome	enoyl-CoA delta isomerase 2 isoform 2 [Homo sapiens]	PF00378.24	Enoyl-CoA hydratase/isomerase	Enoyl-CoA delta isomerase 2 OS=Homo sapiens OX=9606 GN=ECI2 PE=1 SV=4	4MZBB	I	Acyl CoA binding protein	row-3431
gene:ENSG00000145354		CISD2	3.03841	-0.298608	0.0530873	0.191045	nonsig	7.49049	5.1374	12.3969	5.45149	5.52575	9.46413	673	617	747	847	733	913	GO:0006839;GO:0072593;GO:0106034;GO:0032991;GO:0048471;GO:0000422;GO:0042802;GO:0003723;GO:0010506;GO:0005739;GO:0005506;GO:0046872;GO:0006879;GO:0097038;GO:0047801;GO:0005783;GO:0009570;GO:0051537;GO:0043457;GO:0016020;GO:0010150;GO:0005741;GO:0005789;GO:0042803;GO:0009507;GO:0009536;GO:0006914;GO:0032473;GO:0030170;GO:0005829	biological_process; biological_process; biological_process; cellular_component; cellular_component; biological_process; molecular_function; molecular_function; biological_process; cellular_component; molecular_function; molecular_function; biological_process; cellular_component; molecular_function; cellular_component; cellular_component; molecular_function; biological_process; cellular_component;…	mitochondrial transport; reactive oxygen species metabolic process; protein maturation by [2Fe-2S] cluster transfer; protein-containing complex; perinuclear region of cytoplasm; autophagy of mitochondrion; identical protein binding; RNA binding; regulation of autophagy; mitochondrion; iron ion binding; metal ion binding; intracellular iron ion homeostasis; perinuclear endoplasmic reticulum; L-cys…	-	-	CDGSH iron-sulfur domain-containing protein 2 isoform X3 [Ornithorhynchus anatinus]	PF09360.14	Iron-binding zinc finger CDGSH type	CDGSH iron-sulfur domain-containing protein 2 OS=Homo sapiens OX=9606 GN=CISD2 PE=1 SV=1	4N6NP	S	Iron-containing outer mitochondrial membrane protein N-terminus	row-3510
gene:ENSG00000182973		CNOT10	4.20131	0.248046	0.0536472	0.192382	nonsig	21.4142	16.5443	19.6772	16.6133	16.8063	14.1971	1732	1306	1468	1291	1291	1189	GO:0016020;GO:0005634;GO:0006417;GO:0000289;GO:0030014;GO:0006402;GO:0031047;GO:0017148;GO:0005829;GO:0005737	cellular_component; cellular_component; biological_process; biological_process; cellular_component; biological_process; biological_process; biological_process; cellular_component; cellular_component;	membrane; nucleus; regulation of translation; nuclear-transcribed mRNA poly(A) tail shortening; CCR4-NOT complex; mRNA catabolic process; RNA-mediated gene silencing; negative regulation of translation; cytosol; cytoplasm;	ko03018	RNA degradation	CCR4-NOT transcription complex subunit 10 isoform 3 [Homo sapiens]	PF00515.32	Tetratricopeptide repeat	CCR4-NOT transcription complex subunit 10 OS=Homo sapiens OX=9606 GN=CNOT10 PE=1 SV=1	4MWUX	K	Tetratricopeptide repeat	row-3522
gene:ENSG00000114021		NIT2	3.76025	0.225697	0.0545425	0.194486	nonsig	11.6484	11.7517	10.6717	8.87448	28.4673	10.3004	1704	1463	1713	1309	1465	1378	GO:0070062;GO:0006541;GO:0009446;GO:0000166;GO:0016787;GO:0006108;GO:0005886;GO:0006107;GO:0006596;GO:0047781;GO:0000257;GO:0018822;GO:0019499;GO:0050406;GO:1902177;GO:0034235;GO:0033089;GO:0098609;GO:0047427;GO:0047558;GO:0006807;GO:0050126;GO:0002544;GO:1990748;GO:0035580;GO:0006528;GO:0005576;GO:0110050;GO:0005615;GO:0017159;GO:0045087;GO:0005739;GO:0047710;GO:0043605;GO:0110051;GO:1901564;GO:…	cellular_component; biological_process; biological_process; molecular_function; molecular_function; biological_process; cellular_component; biological_process; biological_process; molecular_function; molecular_function; molecular_function; biological_process; molecular_function; biological_process; molecular_function; biological_process; biological_process; molecular_function; molecular_function;…	extracellular exosome; glutamine metabolic process; putrescine biosynthetic process; nucleotide binding; hydrolase activity; malate metabolic process; plasma membrane; oxaloacetate metabolic process; polyamine biosynthetic process; citrullinase activity; nitrilase activity; nitrile hydratase activity; cyanide metabolic process; [acetyl-CoA carboxylase]-phosphatase activity; positive regulation of…	ko00250;ko01100	Alanine, aspartate and glutamate metabolism;Metabolic pathways	omega-amidase NIT2 [Gorilla gorilla gorilla]	PF00795.26	Carbon-nitrogen hydrolase	Omega-amidase NIT2 OS=Homo sapiens OX=9606 GN=NIT2 PE=1 SV=1	4N4JX	E	Nitrilase family, member 2	row-3541
gene:ENSG00000168255		POLR2J3	4.68115	0.2156	0.0559642	0.197682	nonsig	27.9325	24.7598	24.2802	23.4495	24.6116	23.1653	1243	1069	1097	944	952	1021	GO:0005886;GO:0006298;GO:0001055;GO:0006366;GO:0010629;GO:0140664;GO:0046983;GO:0000419;GO:0020037;GO:0046325;GO:0016591;GO:0001172;GO:0006368;GO:0016887;GO:0003899;GO:0000418;GO:0006979;GO:0005634;GO:0006369;GO:0006367;GO:0016310;GO:0004601;GO:0016020;GO:0005665;GO:0005654;GO:0016301;GO:0030275;GO:0032300;GO:0003677	cellular_component; biological_process; molecular_function; biological_process; biological_process; molecular_function; molecular_function; cellular_component; molecular_function; biological_process; cellular_component; biological_process; biological_process; molecular_function; molecular_function; cellular_component; biological_process; cellular_component; biological_process; biological_process;…	plasma membrane; mismatch repair; RNA polymerase II activity; transcription by RNA polymerase II; negative regulation of gene expression; ATP-dependent DNA damage sensor activity; protein dimerization activity; RNA polymerase V complex; heme binding; negative regulation of glucose import; RNA polymerase II, holoenzyme; RNA-templated transcription; transcription elongation by RNA polymerase II; AT…	-	-	uncharacterized protein LOC117980938 isoform X1 [Pan paniscus]	PF13656.10	RNA polymerase Rpb3/Rpb11 dimerisation domain	Uroplakin-3b-like protein 2 OS=Homo sapiens OX=9606 GN=UPK3BL2 PE=3 SV=2	4MZ8N	T	negative regulation of Ras protein signal transduction	row-3576
gene:ENSG00000181904		C5orf24	5.21014	0.249737	0.0572909	0.200574	nonsig	31.1288	44.9986	42.2915	37.3055	30.7124	32.1067	3704	4534	4205	3625	3141	3657	-	-	-	-	-	UPF0461 protein C5orf24 isoform X1 [Homo sapiens]	PF17724.5	Family of unknown function (DUF5568)	UPF0461 protein C5orf24 OS=Homo sapiens OX=9606 GN=C5orf24 PE=1 SV=1	4MWG5	S	UPF0461 protein C5orf24 homolog	row-3608
gene:ENSG00000166200		COPS2	4.68022	0.221812	0.0604234	0.207234	nonsig	26.2725	22.6773	27.4315	24.9999	23.2176	23.5673	2476	2303	2641	2149	1936	2246	GO:0006366;GO:0030182;GO:0048856;GO:0050821;GO:0070791;GO:0048140;GO:0006511;GO:0043248;GO:0000338;GO:0009506;GO:0043161;GO:0022624;GO:0006468;GO:0001834;GO:2000434;GO:1904813;GO:0007281;GO:0005576;GO:0009585;GO:0008340;GO:0006974;GO:0005737;GO:0008180;GO:0005634;GO:0035914;GO:0045116;GO:0048142;GO:0048863;GO:0060184;GO:1905879;GO:0005198;GO:0030163;GO:0001833;GO:0006972;GO:0036099;GO:0008231;GO:…	biological_process; biological_process; biological_process; biological_process; biological_process; biological_process; biological_process; biological_process; biological_process; cellular_component; biological_process; cellular_component; biological_process; biological_process; biological_process; cellular_component; biological_process; cellular_component; biological_process; biological_process;…	transcription by RNA polymerase II; neuron differentiation; anatomical structure development; protein stabilization; cleistothecium development; male germ-line cyst encapsulation; ubiquitin-dependent protein catabolic process; proteasome assembly; protein deneddylation; plasmodesma; proteasome-mediated ubiquitin-dependent protein catabolic process; proteasome accessory complex; protein phosphoryl…	-	-	COP9 signalosome complex subunit 2 isoform X1 [Peromyscus maniculatus bairdii]	PF01399.31	PCI domain	COP9 signalosome complex subunit 2 OS=Rattus norvegicus OX=10116 GN=Cops2 PE=1 SV=1	48X6T	OT	subunit 2	row-3683
gene:ENSG00000136021		SCYL2	3.98914	0.163652	0.0746389	0.237069	nonsig	15.1225	16.7765	15.9378	14.9212	13.7628	13.055	2636	2854	2621	2503	2359	2346	GO:0005886;GO:0009636;GO:0045296;GO:0032050;GO:0090394;GO:0021510;GO:0031999;GO:1903721;GO:0044804;GO:0030027;GO:0010467;GO:0071539;GO:0043488;GO:0042802;GO:0002862;GO:0010389;GO:0043200;GO:0008289;GO:0071277;GO:0120095;GO:0006833;GO:0021860;GO:0038202;GO:0051302;GO:0008140;GO:0022605;GO:0090316;GO:0016242;GO:0032922;GO:0004683;GO:0008063;GO:0090267;GO:0030335;GO:0030126;GO:0072655;GO:0051928;GO:…	cellular_component; biological_process; molecular_function; molecular_function; biological_process; biological_process; biological_process; biological_process; biological_process; cellular_component; biological_process; biological_process; biological_process; molecular_function; biological_process; biological_process; biological_process; molecular_function; biological_process; cellular_component;…	plasma membrane; response to toxic substance; cadherin binding; clathrin heavy chain binding; negative regulation of excitatory postsynaptic potential; spinal cord development; negative regulation of fatty acid beta-oxidation; positive regulation of I-kappaB phosphorylation; autophagy of nucleus; lamellipodium; gene expression; protein localization to centrosome; regulation of mRNA stability; ide…	-	-	SCY1-like protein 2 isoform 2 [Homo sapiens]	PF00069.29	Protein kinase domain	SCY1-like protein 2 OS=Homo sapiens OX=9606 GN=SCYL2 PE=1 SV=1	4MTWB	T	Protein tyrosine kinase	row-3977
gene:ENSG00000114956		DGUOK	5.25391	-0.232168	0.0834074	0.254554	nonsig	36.5616	33.9141	34.4439	34.1217	43.4586	41.5293	1034	903	900	967	1176	1167	GO:0005743;GO:0005524;GO:0004797;GO:0004137;GO:0106384;GO:0005759;GO:0019136;GO:0046122;GO:0032546;GO:0000287;GO:0046104;GO:0006220;GO:0004136;GO:0032548;GO:0009157;GO:1901135;GO:0043097;GO:0043771;GO:0006264;GO:1901293;GO:0032042;GO:0005739;GO:0005737;GO:0004849;GO:0005634;GO:0006139;GO:0106383;GO:0042775;GO:0010977;GO:0004138;GO:0008617;GO:0016310;GO:0009262;GO:0046092;GO:0071897;GO:0019206;GO:…	cellular_component; molecular_function; molecular_function; molecular_function; biological_process; cellular_component; molecular_function; biological_process; molecular_function; molecular_function; biological_process; biological_process; molecular_function; molecular_function; biological_process; biological_process; biological_process; molecular_function; biological_process; biological_process;…	mitochondrial inner membrane; ATP binding; thymidine kinase activity; deoxycytidine kinase activity; dGMP salvage; mitochondrial matrix; deoxynucleoside kinase activity; purine deoxyribonucleoside metabolic process; deoxyribonucleoside binding; magnesium ion binding; thymidine metabolic process; pyrimidine nucleotide metabolic process; deoxyadenosine kinase activity; pyrimidine deoxyribonucleosid…	ko01100;ko00230	Metabolic pathways;Purine metabolism	deoxyguanosine kinase, mitochondrial isoform a precursor [Homo sapiens]	PF01712.23	Deoxynucleoside kinase	Deoxyguanosine kinase, mitochondrial OS=Homo sapiens OX=9606 GN=DGUOK PE=1 SV=2	4MUW3	F	Deoxynucleoside kinase	row-4139
gene:ENSG00000137210		TMEM14B	6.21536	-0.2372	0.0841527	0.255963	nonsig	69.1559	64.3342	72.4181	76.4582	72.7402	86.5528	1818	1622	1769	1933	1830	2337	GO:0070062;GO:0006783;GO:0005743;GO:0006839;GO:2000045;GO:0000981;GO:0010468;GO:0071705;GO:0044666;GO:0043066;GO:0061351;GO:0042802;GO:1901029;GO:0005739;GO:0021987;GO:0046872;GO:0005634;GO:0000978;GO:0071558;GO:0006915;GO:0030218;GO:0031490;GO:0016020;GO:0031966;GO:0071702;GO:0005789;GO:0042803;GO:0006357;GO:0070453;GO:0005829;GO:0003677	cellular_component; biological_process; cellular_component; biological_process; biological_process; molecular_function; biological_process; biological_process; cellular_component; biological_process; biological_process; molecular_function; biological_process; cellular_component; biological_process; molecular_function; cellular_component; molecular_function; molecular_function; biological_process;…	extracellular exosome; heme biosynthetic process; mitochondrial inner membrane; mitochondrial transport; regulation of G1/S transition of mitotic cell cycle; DNA-binding transcription factor activity, RNA polymerase II-specific; regulation of gene expression; nitrogen compound transport; MLL3/4 complex; negative regulation of apoptotic process; neural precursor cell proliferation; identical prote…	-	-	transmembrane protein 14B isoform d [Homo sapiens]	PF03647.17	Transmembrane proteins 14C	Transmembrane protein 14B OS=Homo sapiens OX=9606 GN=TMEM14B PE=1 SV=1	4N7X8	S	Transmembrane proteins 14C	row-4153
gene:ENSG00000175324		LSM1	4.53852	0.313937	0.0886004	0.265472	nonsig	24.5985	23.0616	28.1913	20.2538	16.6085	22.4117	675	615	727	531	442	640	GO:0005730;GO:0000375;GO:0008380;GO:0030182;GO:0006402;GO:0006397;GO:0009631;GO:0042538;GO:0030424;GO:1990904;GO:0046540;GO:0071011;GO:0030620;GO:0003682;GO:0120115;GO:0003723;GO:0005697;GO:0000339;GO:0005737;GO:0017070;GO:0005634;GO:1905323;GO:0071005;GO:0009414;GO:0043025;GO:0005686;GO:0000398;GO:0034337;GO:0035925;GO:0035613;GO:0003729;GO:0000290;GO:1990726;GO:0005682;GO:0045665;GO:0030425;GO:…	cellular_component; biological_process; biological_process; biological_process; biological_process; biological_process; biological_process; biological_process; cellular_component; cellular_component; cellular_component; cellular_component; molecular_function; molecular_function; cellular_component; molecular_function; cellular_component; molecular_function; cellular_component; molecular_function;…	nucleolus; RNA splicing, via transesterification reactions; RNA splicing; neuron differentiation; mRNA catabolic process; mRNA processing; cold acclimation; hyperosmotic salinity response; axon; ribonucleoprotein complex; U4/U6 x U5 tri-snRNP complex; precatalytic spliceosome; U2 snRNA binding; chromatin binding; Lsm2-8 complex; RNA binding; telomerase holoenzyme complex; RNA cap binding; cytopla…	ko03018	RNA degradation	U6 snRNA-associated Sm-like protein LSm1 [Vulpes vulpes]	PF01423.26	LSM domain	U6 snRNA-associated Sm-like protein LSm1 OS=Homo sapiens OX=9606 GN=LSM1 PE=1 SV=1	49AWQ	A	histone mRNA catabolic process	row-4215
gene:ENSG00000182108		DEXI	3.28363	0.239996	0.0951986	0.277545	nonsig	10.3357	9.37178	10.6859	7.61938	8.08741	6.92413	620	511	585	450	523	472	-	-	-	-	-	dexamethasone-induced protein isoform X3 [Pan paniscus]	PF15198.10	Dexamethasone-induced	Dexamethasone-induced protein OS=Homo sapiens OX=9606 GN=DEXI PE=1 SV=2	4N78V	S	Dexi homolog	row-4332
gene:ENSG00000106049		HIBADH	5.31477	-0.228647	0.105086	0.294861	nonsig	33.5956	42.7936	33.2263	44.6066	44.1236	36.2578	1876	2324	1726	2391	2410	2112	GO:0008442;GO:0005886;GO:0006551;GO:0016491;GO:0019521;GO:0006098;GO:0046392;GO:0005759;GO:0032991;GO:0008679;GO:0004616;GO:0009051;GO:0043621;GO:0005975;GO:0047577;GO:0005705;GO:0003682;GO:0042802;GO:0046487;GO:0016054;GO:0005694;GO:0009442;GO:0005739;GO:0006974;GO:0006979;GO:0005634;GO:1901848;GO:0006574;GO:0061596;GO:0009570;GO:0003677;GO:0006573;GO:0030267;GO:0051287;GO:0009407;GO:0009083;GO:…	molecular_function; cellular_component; biological_process; molecular_function; biological_process; biological_process; biological_process; cellular_component; cellular_component; molecular_function; molecular_function; biological_process; molecular_function; biological_process; molecular_function; cellular_component; molecular_function; molecular_function; biological_process; biological_process;…	3-hydroxyisobutyrate dehydrogenase activity; plasma membrane; leucine metabolic process; oxidoreductase activity; D-gluconate metabolic process; pentose-phosphate shunt; galactarate catabolic process; mitochondrial matrix; protein-containing complex; 2-hydroxy-3-oxopropionate reductase activity; phosphogluconate dehydrogenase (decarboxylating) activity; pentose-phosphate shunt, oxidative branch; …	ko00280;ko01100	Valine, leucine and isoleucine degradation;Metabolic pathways	3-hydroxyisobutyrate dehydrogenase, mitochondrial [Hylobates moloch]	PF03446.19	NAD binding domain of 6-phosphogluconate dehydrogenase	3-hydroxyisobutyrate dehydrogenase, mitochondrial OS=Homo sapiens OX=9606 GN=HIBADH PE=1 SV=2	4MXC8	C	3-hydroxyisobutyrate dehydrogenase activity	row-4502
gene:ENSG00000129128		SPCS3	4.82192	0.236872	0.106118	0.296702	nonsig	28.9404	26.7695	34.8299	25.233	22.6437	26.7087	3954	3536	4459	3293	3008	3787	GO:0009506;GO:0006508;GO:0005783;GO:0045444;GO:0045047;GO:0005789;GO:0006465;GO:0005787;GO:0019082	cellular_component; biological_process; cellular_component; biological_process; biological_process; cellular_component; biological_process; cellular_component; biological_process;	plasmodesma; proteolysis; endoplasmic reticulum; fat cell differentiation; protein targeting to ER; endoplasmic reticulum membrane; signal peptide processing; signal peptidase complex; viral protein processing;	ko03060	Protein export	signal peptidase complex subunit 3 [Equus asinus]	PF04573.16	Signal peptidase subunit	Signal peptidase complex subunit 3 OS=Mus musculus OX=10090 GN=Spcs3 PE=1 SV=1	494V1	U	Signal peptidase complex subunit 3	row-4518
gene:ENSG00000147679		UTP23	3.72468	0.342475	0.107906	0.299496	nonsig	12.2619	12.3393	16.3776	14.1938	8.27773	11.32	1043	1040	1389	985	688	1055	GO:0005730;GO:0005634;GO:0070181;GO:0005739;GO:0006364;GO:0004540;GO:0003723;GO:0000447;GO:0032040;GO:0005654;GO:0000472;GO:0030490;GO:0042274;GO:0004521;GO:0048027;GO:0003730;GO:0000480;GO:0000462	cellular_component; cellular_component; molecular_function; cellular_component; biological_process; molecular_function; molecular_function; biological_process; cellular_component; cellular_component; biological_process; biological_process; biological_process; molecular_function; molecular_function; molecular_function; biological_process; biological_process;	nucleolus; nucleus; small ribosomal subunit rRNA binding; mitochondrion; rRNA processing; RNA nuclease activity; RNA binding; endonucleolytic cleavage in ITS1 to separate SSU-rRNA from 5.8S rRNA and LSU-rRNA from tricistronic rRNA transcript (SSU-rRNA, 5.8S rRNA, LSU-rRNA); small-subunit processome; nucleoplasm; endonucleolytic cleavage to generate mature 5'-end of SSU-rRNA from (SSU-rRNA, 5.8S r…	-	-	rRNA-processing protein UTP23 homolog isoform X1 [Homo sapiens]	PF04900.16	Fcf1	rRNA-processing protein UTP23 homolog OS=Homo sapiens OX=9606 GN=UTP23 PE=1 SV=2	4N642	S	Fcf1	row-4550
gene:ENSG00000168282		MGAT2	4.74633	0.198949	0.108046	0.299575	nonsig	29.3708	24.3001	30.7027	23.7705	24.3586	23.4334	2357	1885	2308	1822	1901	1951	GO:0016020;GO:0046872;GO:0008455;GO:0000139;GO:0009312;GO:0005795;GO:0006487;GO:0030145;GO:0030246;GO:0042803;GO:0006486;GO:0005794;GO:0018279;GO:0019082	cellular_component; molecular_function; molecular_function; cellular_component; biological_process; cellular_component; biological_process; molecular_function; molecular_function; molecular_function; biological_process; cellular_component; biological_process; biological_process;	membrane; metal ion binding; alpha-1,6-mannosylglycoprotein 2-beta-N-acetylglucosaminyltransferase activity; Golgi membrane; oligosaccharide biosynthetic process; Golgi stack; protein N-linked glycosylation; manganese ion binding; carbohydrate binding; protein homodimerization activity; protein glycosylation; Golgi apparatus; protein N-linked glycosylation via asparagine; viral protein processing;	ko00510;ko01100	N-Glycan biosynthesis;Metabolic pathways	alpha-1,6-mannosyl-glycoprotein 2-beta-N-acetylglucosaminyltransferase precursor [Homo sapiens]	PF05060.18	N-acetylglucosaminyltransferase II (MGAT2)	Alpha-1,6-mannosyl-glycoprotein 2-beta-N-acetylglucosaminyltransferase OS=Homo sapiens OX=9606 GN=MGAT2 PE=1 SV=1	4N3PN	G	Mannosyl (alpha-1,6-)-glycoprotein beta-1,2-N-acetylglucosaminyltransferase	row-4556
gene:ENSG00000124333		VAMP7	3.83523	0.290985	0.115195	0.310804	nonsig	13.7845	14.4195	16.8156	14.5923	9.16653	12.1325	1034	1059	1184	1055	685	928	GO:0070062;GO:0005886;GO:0050775;GO:0016192;GO:0048280;GO:0005793;GO:0072659;GO:0043005;GO:0005773;GO:0030667;GO:1903595;GO:0005484;GO:0006906;GO:0006886;GO:0005774;GO:0031143;GO:0009737;GO:0010118;GO:0030027;GO:0043320;GO:0048471;GO:0012507;GO:0030133;GO:0009506;GO:0043308;GO:0047496;GO:0006890;GO:0098686;GO:0030897;GO:0000325;GO:1900483;GO:0034197;GO:0006623;GO:0030141;GO:0005794;GO:0030658;GO:…	cellular_component; cellular_component; biological_process; biological_process; biological_process; cellular_component; biological_process; cellular_component; cellular_component; cellular_component; biological_process; molecular_function; biological_process; biological_process; cellular_component; cellular_component; biological_process; biological_process; cellular_component; biological_process;…	extracellular exosome; plasma membrane; positive regulation of dendrite morphogenesis; vesicle-mediated transport; vesicle fusion with Golgi apparatus; endoplasmic reticulum-Golgi intermediate compartment; protein localization to plasma membrane; neuron projection; vacuole; secretory granule membrane; positive regulation of histamine secretion by mast cell; SNAP receptor activity; vesicle fusion;…	ko04130	SNARE interactions in vesicular transport	vesicle-associated membrane protein 7 isoform X3 [Homo sapiens]	PF13774.10	Regulated-SNARE-like domain	Vesicle-associated membrane protein 7 OS=Bos taurus OX=9913 GN=VAMP7 PE=2 SV=1	4N2ZP	U	eosinophil degranulation	row-4682
gene:ENSG00000115514		TXNDC9	5.00292	0.190746	0.115916	0.311751	nonsig	34.27	30.0948	36.6458	29.1079	29.2747	27.8802	1478	1234	1469	1186	1194	1263	GO:0045296;GO:0030496;GO:0031683;GO:0048471;GO:0009968;GO:0048487;GO:0101030;GO:1903645;GO:1990145;GO:0006457;GO:0010628;GO:0000226;GO:0046872;GO:0005737;GO:0005634;GO:0000911;GO:0045944;GO:0005783;GO:0006915;GO:0019236;GO:0043184;GO:0001525;GO:0043622;GO:0005874;GO:0008479;GO:0044183;GO:0005813;GO:0005829	molecular_function; cellular_component; molecular_function; cellular_component; biological_process; molecular_function; biological_process; biological_process; biological_process; biological_process; biological_process; biological_process; molecular_function; cellular_component; cellular_component; biological_process; biological_process; cellular_component; biological_process; biological_process;…	cadherin binding; midbody; G-protein beta/gamma-subunit complex binding; perinuclear region of cytoplasm; negative regulation of signal transduction; beta-tubulin binding; tRNA-guanine transglycosylation; negative regulation of chaperone-mediated protein folding; maintenance of translational fidelity; protein folding; positive regulation of gene expression; microtubule cytoskeleton organization; …	-	-	thioredoxin domain-containing protein 9 [Homo sapiens]	PF00085.24	Thioredoxin	Thioredoxin domain-containing protein 9 OS=Homo sapiens OX=9606 GN=TXNDC9 PE=1 SV=2	4N2DG	CO	Thioredoxin	row-4697
gene:ENSG00000137713		PPP2R1B	4.0692	0.20636	0.127473	0.331389	nonsig	14.9674	15.0582	17.7878	17.4072	13.3127	16.6278	1917	1595	2030	1663	1472	1645	GO:0005886;GO:0007052;GO:0040008;GO:1905742;GO:1903538;GO:0040028;GO:0010033;GO:0051225;GO:0035304;GO:0010119;GO:0006275;GO:0046627;GO:0051898;GO:0005737;GO:0019888;GO:0030952;GO:0044732;GO:0072686;GO:0017151;GO:0005814;GO:0016328;GO:2001241;GO:0065003;GO:0035331;GO:0005813;GO:0009738;GO:0005635;GO:0008380;GO:0000775;GO:0005934;GO:0005576;GO:0006355;GO:0015630;GO:1901149;GO:0006915;GO:0005816;GO:…	cellular_component; biological_process; biological_process; cellular_component; biological_process; biological_process; biological_process; biological_process; biological_process; biological_process; biological_process; biological_process; biological_process; cellular_component; molecular_function; biological_process; cellular_component; cellular_component; molecular_function; cellular_component;…	plasma membrane; mitotic spindle organization; regulation of growth; Ras guanyl-nucleotide exchange factor complex; regulation of meiotic cell cycle process involved in oocyte maturation; regulation of vulval development; response to organic substance; spindle assembly; regulation of protein dephosphorylation; regulation of stomatal movement; regulation of DNA replication; negative regulation of …	ko04261;ko04071;ko04530;ko04390;ko03015;ko05165;ko05142;ko04152;ko04728;ko04730;ko04114;ko05160;ko04350;ko04151	Adrenergic signaling in cardiomyocytes;Sphingolipid signaling pathway;Tight junction;Hippo signaling pathway;mRNA surveillance pathway;Human papillomavirus infection;Chagas disease;AMPK signaling pathway;Dopaminergic synapse;Long-term depression;Oocyte meiosis;Hepatitis C;TGF-beta signaling pathway;PI3K-Akt signaling pathway	serine/threonine-protein phosphatase 2A 65 kDa regulatory subunit A beta isoform isoform b [Homo sapiens]	PF02985.26	HEAT repeat	Serine/threonine-protein phosphatase 2A 65 kDa regulatory subunit A beta isoform OS=Homo sapiens OX=9606 GN=PPP2R1B PE=1 SV=3	4N065	T	HEAT repeats	row-4858
gene:ENSG00000123416		TUBA1B	9.81624	0.355811	0.129553	0.334609	nonsig	1258.24	639.341	1278.29	776.207	888.535	751.84	60991	30055	58141	36015	41995	37850	GO:0005886;GO:0007626;GO:0007283;GO:0021696;GO:0000793;GO:0010467;GO:0005879;GO:0007224;GO:0005929;GO:0050976;GO:0042802;GO:0071258;GO:0071277;GO:1905792;GO:0021987;GO:0005737;GO:0046872;GO:0007638;GO:0021859;GO:0005881;GO:0000235;GO:0005874;GO:1905789;GO:0000278;GO:0005813;GO:0005200;GO:0050807;GO:0001964;GO:0031625;GO:0140058;GO:0005730;GO:0016787;GO:0008344;GO:0051301;GO:0030534;GO:0046785;GO:…	cellular_component; biological_process; biological_process; biological_process; cellular_component; biological_process; cellular_component; biological_process; cellular_component; biological_process; molecular_function; biological_process; biological_process; biological_process; biological_process; cellular_component; molecular_function; biological_process; biological_process; cellular_component;…	plasma membrane; locomotory behavior; spermatogenesis; cerebellar cortex morphogenesis; condensed chromosome; gene expression; axonemal microtubule; smoothened signaling pathway; cilium; detection of mechanical stimulus involved in sensory perception of touch; identical protein binding; cellular response to gravity; cellular response to calcium ion; positive regulation of mechanosensory behavior;…	ko05130;ko04210;ko04530;ko04540;ko04145	Pathogenic Escherichia coli infection;Apoptosis;Tight junction;Gap junction;Phagosome	tubulin alpha-1B chain [Callorhinus ursinus]	PF00091.29	Tubulin/FtsZ family, GTPase domain	Tubulin alpha-1B chain OS=Rattus norvegicus OX=10116 GN=Tuba1b PE=1 SV=1	4JAFY	Z	Tubulin is the major constituent of microtubules. It binds two moles of GTP, one at an exchangeable site on the beta chain and one at a non-exchangeable site on the alpha chain	row-4891
gene:ENSG00000113732		ATP6V0E1	6.26121	0.168156	0.138026	0.347264	nonsig	83.4086	86.4071	80.682	68.355	68.7974	68.8064	3192	3067	2837	2461	2635	2945	GO:0007035;GO:0045851;GO:0042625;GO:0033181;GO:0097401;GO:0016241;GO:0043200;GO:0010172;GO:0010008;GO:0033179;GO:0016324;GO:0055085;GO:1902600;GO:0030672;GO:1902495;GO:0016020;GO:0033176;GO:0060142;GO:0005765;GO:0030665;GO:0009792;GO:0030670;GO:0043296;GO:0046961;GO:0000220	biological_process; biological_process; molecular_function; cellular_component; biological_process; biological_process; biological_process; biological_process; cellular_component; cellular_component; cellular_component; biological_process; biological_process; cellular_component; cellular_component; cellular_component; cellular_component; biological_process; cellular_component; cellular_component;…	vacuolar acidification; pH reduction; ATPase-coupled ion transmembrane transporter activity; plasma membrane proton-transporting V-type ATPase complex; synaptic vesicle lumen acidification; regulation of macroautophagy; response to amino acid; embryonic body morphogenesis; endosome membrane; proton-transporting V-type ATPase, V0 domain; apical plasma membrane; transmembrane transport; proton tran…	ko05165;ko04145;ko05110;ko04966;ko01100;ko00190;ko04721;ko05323;ko05120	Human papillomavirus infection;Phagosome;Vibrio cholerae infection;Collecting duct acid secretion;Metabolic pathways;Oxidative phosphorylation;Synaptic vesicle cycle;Rheumatoid arthritis;Epithelial cell signaling in Helicobacter pylori infection	V-type proton ATPase subunit e 1-like [Nycticebus coucang]	PF05493.17	ATP synthase subunit H	V-type proton ATPase subunit e 1 OS=Pongo abelii OX=9601 GN=ATP6V0E1 PE=3 SV=3	49CSD	C	Vacuolar ATPase is responsible for acidifying a variety of intracellular compartments in eukaryotic cells	row-5021
gene:ENSG00000155100		OTUD6B	3.46462	0.205795	0.140637	0.351244	nonsig	9.32404	10.7874	12.746	9.5252	9.46981	8.81998	917	982	1141	873	862	892	GO:0035871;GO:0044313;GO:0035523;GO:0050821;GO:0043248;GO:0045814;GO:0016578;GO:0006508;GO:0003682;GO:1902275;GO:0051898;GO:0140374;GO:0019538;GO:0004843;GO:0005737;GO:0071108;GO:0016579;GO:1990167;GO:0005634;GO:0042393;GO:1990168;GO:0045893;GO:0017148;GO:0008283;GO:0016281;GO:0006353;GO:0045927;GO:0031669;GO:0030433;GO:0045892;GO:0009507;GO:0045727;GO:0031491;GO:0040029;GO:0005829;GO:0003677	biological_process; biological_process; biological_process; biological_process; biological_process; biological_process; biological_process; biological_process; molecular_function; biological_process; biological_process; biological_process; biological_process; molecular_function; cellular_component; biological_process; biological_process; biological_process; cellular_component; molecular_function;…	protein K11-linked deubiquitination; protein K6-linked deubiquitination; protein K29-linked deubiquitination; protein stabilization; proteasome assembly; negative regulation of gene expression, epigenetic; histone deubiquitination; proteolysis; chromatin binding; regulation of chromatin organization; negative regulation of protein kinase B signaling; antiviral innate immune response; protein meta…	-	-	deubiquitinase OTUD6B isoform X1 [Pan paniscus]	PF02338.23	OTU-like cysteine protease	Deubiquitinase OTUD6B OS=Homo sapiens OX=9606 GN=OTUD6B PE=1 SV=1	4MWV6	OT	OTU-like cysteine protease	row-5058
gene:ENSG00000182378		PLCXD1	1.32248	-0.364377	0.147355	0.361386	nonsig	1.08595	1.0946	2.02524	1.88403	1.70864	1.36984	145	130	181	232	199	155	GO:0016020;GO:0047396;GO:0008081;GO:0005634;GO:0098978;GO:0006629;GO:0016042;GO:0045202;GO:0004436;GO:0005576;GO:0007165;GO:0005737	cellular_component; molecular_function; molecular_function; cellular_component; cellular_component; biological_process; biological_process; cellular_component; molecular_function; cellular_component; biological_process; cellular_component;	membrane; glycosylphosphatidylinositol diacylglycerol-lyase activity; phosphoric diester hydrolase activity; nucleus; glutamatergic synapse; lipid metabolic process; lipid catabolic process; synapse; phosphatidylinositol diacylglycerol-lyase activity; extracellular region; signal transduction; cytoplasm;	-	-	PI-PLC X domain-containing protein 1 isoform X1 [Homo sapiens]	PF00388.23	Phosphatidylinositol-specific phospholipase C, X domain	PI-PLC X domain-containing protein 1 OS=Homo sapiens OX=9606 GN=PLCXD1 PE=2 SV=1	4MUVM	T	Phosphatidylinositol-specific phospholipase C, X domain	row-5150
gene:ENSG00000292372		WASH6P	1.65082	-0.585844	0.159042	0.376623	nonsig	1.11782	2.63683	1.68813	3.00686	3.4907	1.57333	49	110	68	124	146	71	GO:0031625;GO:0050776;GO:0005635;GO:1903353;GO:0045022;GO:0034315;GO:0071203;GO:0042147;GO:0040038;GO:0050829;GO:0010507;GO:0022617;GO:0030027;GO:0007041;GO:0048471;GO:0005521;GO:0031507;GO:0071765;GO:0051764;GO:0003682;GO:0007032;GO:0035210;GO:0016197;GO:0045010;GO:0055038;GO:0031396;GO:0031083;GO:0044655;GO:1904109;GO:0035277;GO:0001578;GO:0005769;GO:2000010;GO:0030036;GO:0003779;GO:0031901;GO:…	molecular_function; biological_process; cellular_component; biological_process; biological_process; biological_process; cellular_component; biological_process; biological_process; biological_process; biological_process; biological_process; cellular_component; biological_process; cellular_component; molecular_function; biological_process; biological_process; biological_process; molecular_function;…	ubiquitin protein ligase binding; regulation of immune response; nuclear envelope; regulation of nucleus organization; early endosome to late endosome transport; regulation of Arp2/3 complex-mediated actin nucleation; WASH complex; retrograde transport, endosome to Golgi; polar body extrusion after meiotic divisions; defense response to Gram-negative bacterium; negative regulation of autophagy; e…	ko04144	Endocytosis	putative WAS protein family homolog 4 isoform X1 [Pan troglodytes]	PF11945.12	WAHD domain of WASH complex	Putative WAS protein family homolog 4 OS=Homo sapiens OX=9606 GN=WASH4P PE=5 SV=1	4MTY0	Z	at the surface of endosomes, where it recruits and activates the Arp2 3 complex to induce actin polymerization, playing a key role in the fission of tubules that serve as transport intermediates during endosome sorting	row-5333
gene:ENSG00000173166		RAPH1	1.2367	-0.494056	0.163268	0.382578	nonsig	1.75022	1.6156	1.00289	1.91553	1.00292	1.03572	101	88	171	119	204	183	GO:0005886;GO:0048675;GO:0035091;GO:0034063;GO:1904145;GO:0010494;GO:0002291;GO:0032991;GO:0048858;GO:0030027;GO:0030334;GO:0046325;GO:0005925;GO:0031941;GO:0010467;GO:0035556;GO:0032809;GO:0099523;GO:0099054;GO:0042802;GO:0045785;GO:0046627;GO:0003723;GO:0016604;GO:0032869;GO:0010008;GO:0051219;GO:0017124;GO:0030159;GO:0005737;GO:0045719;GO:0032868;GO:0042995;GO:0043231;GO:0043204;GO:0030032;GO:…	cellular_component; biological_process; molecular_function; biological_process; biological_process; cellular_component; biological_process; cellular_component; biological_process; cellular_component; biological_process; biological_process; cellular_component; cellular_component; biological_process; biological_process; cellular_component; cellular_component; biological_process; molecular_function;…	plasma membrane; axon extension; phosphatidylinositol binding; stress granule assembly; negative regulation of meiotic cell cycle process involved in oocyte maturation; cytoplasmic stress granule; T cell activation via T cell receptor contact with antigen bound to MHC molecule on antigen presenting cell; protein-containing complex; cell projection morphogenesis; lamellipodium; regulation of cell …	-	-	ras-associated and pleckstrin homology domains-containing protein 1 isoform X2 [Homo sapiens]	PF00788.27	Ras association (RalGDS/AF-6) domain	Ras-associated and pleckstrin homology domains-containing protein 1 OS=Homo sapiens OX=9606 GN=RAPH1 PE=1 SV=3	4N0BZ	Z	Ras association (RalGDS/AF-6) domain	row-5390
gene:ENSG00000113441		LNPEP	3.4568	0.154492	0.164144	0.383854	nonsig	10.3097	10.3063	11.4372	10.5773	8.5558	8.95957	3741	3616	3889	3665	3019	3374	GO:0005886;GO:1990593;GO:0007267;GO:0051661;GO:1903538;GO:0016805;GO:0019370;GO:0000793;GO:0002474;GO:0042802;GO:0008236;GO:1904813;GO:0005771;GO:0120113;GO:0005903;GO:0005775;GO:0048169;GO:0045088;GO:0005854;GO:0044255;GO:2000765;GO:0005737;GO:0032593;GO:0031526;GO:0101023;GO:0031905;GO:0004301;GO:0005765;GO:0005788;GO:0005789;GO:0031410;GO:0007565;GO:0048477;GO:0098552;GO:1904724;GO:0007165;GO:…	cellular_component; molecular_function; biological_process; biological_process; biological_process; molecular_function; biological_process; cellular_component; biological_process; molecular_function; molecular_function; cellular_component; cellular_component; biological_process; cellular_component; cellular_component; biological_process; biological_process; cellular_component; biological_process;…	plasma membrane; nascent polypeptide-associated complex binding; cell-cell signaling; maintenance of centrosome location; regulation of meiotic cell cycle process involved in oocyte maturation; dipeptidase activity; leukotriene biosynthetic process; condensed chromosome; antigen processing and presentation of peptide antigen via MHC class I; identical protein binding; serine-type peptidase activi…	ko04614	Renin-angiotensin system	leucyl-cystinyl aminopeptidase isoform 1 [Homo sapiens]	PF01433.24	Peptidase family M1 domain	Leucyl-cystinyl aminopeptidase OS=Homo sapiens OX=9606 GN=LNPEP PE=1 SV=3	4N1ZY	EO	ERAP1-like C-terminal domain	row-5402
gene:ENSG00000152782		PANK1	1.52826	0.25906	0.191272	0.420811	nonsig	2.21544	1.80408	2.26921	1.86119	1.63679	1.58952	221	173	210	178	159	165	GO:0051881;GO:0005730;GO:0016787;GO:0005524;GO:0007005;GO:0019217;GO:0004594;GO:0007286;GO:0005829;GO:0019842;GO:0071944;GO:0016791;GO:1905502;GO:0009060;GO:0005615;GO:0005739;GO:0015938;GO:0008204;GO:0005737;GO:0046872;GO:0005634;GO:1904251;GO:0015939;GO:0016310;GO:0001525;GO:0090207;GO:0030136;GO:0055037;GO:0015937;GO:0042803;GO:0005758	biological_process; cellular_component; molecular_function; molecular_function; biological_process; biological_process; molecular_function; biological_process; cellular_component; molecular_function; cellular_component; molecular_function; molecular_function; biological_process; cellular_component; cellular_component; biological_process; biological_process; cellular_component; molecular_function;…	regulation of mitochondrial membrane potential; nucleolus; hydrolase activity; ATP binding; mitochondrion organization; regulation of fatty acid metabolic process; pantothenate kinase activity; spermatid development; cytosol; vitamin binding; cell periphery; phosphatase activity; acetyl-CoA binding; aerobic respiration; extracellular space; mitochondrion; coenzyme A catabolic process; ergosterol …	ko00770;ko01100	Pantothenate and CoA biosynthesis;Metabolic pathways	pantothenate kinase 1 isoform X1 [Pan paniscus]	PF03630.18	Fumble	Pantothenate kinase 1 OS=Homo sapiens OX=9606 GN=PANK1 PE=1 SV=2	4N4HI	H	Pantothenate kinase 1	row-5742
gene:ENSG00000006007		GDE1	5.26332	0.148	0.207252	0.442187	nonsig	38.1517	44.2464	37.5806	34.9385	39.125	31.5701	3215	3622	2998	2818	3226	2789	GO:0005886;GO:0021522;GO:0006644;GO:0006629;GO:0030182;GO:0047389;GO:0007399;GO:0000287;GO:0021895;GO:0030426;GO:0007219;GO:0007186;GO:0030027;GO:0048471;GO:0030424;GO:0031175;GO:0004622;GO:0046475;GO:0006580;GO:0048505;GO:0006071;GO:0005576;GO:0045669;GO:0005739;GO:0070291;GO:0047395;GO:0005737;GO:0046872;GO:0045787;GO:0030659;GO:0008081;GO:0097038;GO:0008889;GO:0005783;GO:0043025;GO:0045746;GO:…	cellular_component; biological_process; biological_process; biological_process; biological_process; molecular_function; biological_process; molecular_function; biological_process; cellular_component; biological_process; biological_process; cellular_component; cellular_component; cellular_component; biological_process; molecular_function; biological_process; biological_process; biological_process;…	plasma membrane; spinal cord motor neuron differentiation; phospholipid metabolic process; lipid metabolic process; neuron differentiation; glycerophosphocholine phosphodiesterase activity; nervous system development; magnesium ion binding; cerebral cortex neuron differentiation; growth cone; Notch signaling pathway; G protein-coupled receptor signaling pathway; lamellipodium; perinuclear region …	-	-	glycerophosphodiester phosphodiesterase 1 isoform 1 [Homo sapiens]	PF03009.21	Glycerophosphoryl diester phosphodiesterase family	Glycerophosphodiester phosphodiesterase 1 OS=Homo sapiens OX=9606 GN=GDE1 PE=1 SV=1	4N5SS	C	Glycerophosphodiester phosphodiesterase 1	row-5921
gene:ENSG00000196081		ZNF724	1.3434	0.441836	0.207437	0.442383	nonsig	2.04913	1.30122	2.18094	1.89789	0.935567	1.13225	172	102	168	152	77	95	GO:0070062;GO:0031625;GO:0021762;GO:0005730;GO:0006366;GO:0045671;GO:0000981;GO:0000900;GO:0007249;GO:0060669;GO:0005829;GO:0030097;GO:0048471;GO:0043508;GO:0009653;GO:0010804;GO:0003682;GO:0010526;GO:0000976;GO:0016604;GO:0001227;GO:0006355;GO:0035108;GO:0005737;GO:0046872;GO:0005634;GO:0043433;GO:0043231;GO:0000978;GO:2000660;GO:0001228;GO:0030154;GO:0046329;GO:0017148;GO:0022604;GO:0019221;GO:…	cellular_component; molecular_function; biological_process; cellular_component; biological_process; biological_process; molecular_function; molecular_function; biological_process; biological_process; cellular_component; biological_process; cellular_component; biological_process; biological_process; biological_process; molecular_function; biological_process; molecular_function; cellular_component;…	extracellular exosome; ubiquitin protein ligase binding; substantia nigra development; nucleolus; transcription by RNA polymerase II; negative regulation of osteoclast differentiation; DNA-binding transcription factor activity, RNA polymerase II-specific; mRNA regulatory element binding translation repressor activity; I-kappaB kinase/NF-kappaB signaling; embryonic placenta morphogenesis; cytosol;…	-	-	zinc finger protein 724 isoform 1 [Homo sapiens]	PF13465.10	Zinc-finger double domain	Zinc finger protein 724 OS=Homo sapiens OX=9606 GN=ZNF724 PE=2 SV=3	4N7X5	K	krueppel associated box	row-5923
gene:ENSG00000254598		CSNK2A3	3.67164	-0.167109	0.210709	0.44641	nonsig	11.5601	10.3938	11.7471	12.9064	12.0565	11.928	453	394	431	483	459	485	GO:0005886;GO:0009636;GO:0007283;GO:1900432;GO:0040008;GO:0000165;GO:0010494;GO:0050832;GO:0007163;GO:0032040;GO:0010973;GO:0033206;GO:0010229;GO:0071470;GO:0010033;GO:0045023;GO:0042538;GO:0008348;GO:0005929;GO:0006973;GO:0034456;GO:0042802;GO:0046777;GO:0042790;GO:0010389;GO:1902806;GO:0050850;GO:0071276;GO:0001402;GO:0009651;GO:0046331;GO:0021987;GO:0071500;GO:0019888;GO:0005737;GO:0046872;GO:…	cellular_component; biological_process; biological_process; biological_process; biological_process; biological_process; cellular_component; biological_process; biological_process; cellular_component; biological_process; biological_process; biological_process; biological_process; biological_process; biological_process; biological_process; biological_process; cellular_component; biological_process;…	plasma membrane; response to toxic substance; spermatogenesis; negative regulation of filamentous growth of a population of unicellular organisms in response to heat; regulation of growth; MAPK cascade; cytoplasmic stress granule; defense response to fungus; establishment or maintenance of cell polarity; small-subunit processome; positive regulation of division septum assembly; meiotic cytokinesi…	ko05235;ko04137;ko05162;ko04064;ko03008;ko04310;ko04520	PD-L1 expression and PD-1 checkpoint pathway in cancer;Mitophagy - animal;Measles;NF-kappa B signaling pathway;Ribosome biogenesis in eukaryotes;Wnt signaling pathway;Adherens junction	casein kinase II subunit alpha 3 [Homo sapiens]	PF00069.29	Protein kinase domain	Casein kinase II subunit alpha 3 OS=Homo sapiens OX=9606 GN=CSNK2A3 PE=1 SV=2	4N5S2	DKT	positive regulation of cell growth	row-5962
gene:ENSG00000126749		EMG1	3.32087	0.262894	0.21402	0.450239	nonsig	11.3368	6.4209	13.2147	7.57172	8.11071	8.79668	1437	841	1443	1054	998	1032	GO:0005730;GO:0001824;GO:0032040;GO:0030490;GO:0019843;GO:0030686;GO:0031167;GO:0070037;GO:0042802;GO:0003723;GO:0042274;GO:0005694;GO:0034399;GO:0005737;GO:0070475;GO:0005634;GO:0005880;GO:0019236;GO:0000447;GO:0000472;GO:0042254;GO:0042742;GO:0006364;GO:0005654;GO:0017126;GO:0042803;GO:0000480;GO:0005829	cellular_component; biological_process; cellular_component; biological_process; molecular_function; cellular_component; biological_process; molecular_function; molecular_function; molecular_function; biological_process; cellular_component; cellular_component; cellular_component; biological_process; cellular_component; cellular_component; biological_process; biological_process; biological_process;…	nucleolus; blastocyst development; small-subunit processome; maturation of SSU-rRNA; rRNA binding; 90S preribosome; rRNA methylation; rRNA (pseudouridine) methyltransferase activity; identical protein binding; RNA binding; ribosomal small subunit biogenesis; chromosome; nuclear periphery; cytoplasm; rRNA base methylation; nucleus; nuclear microtubule; response to pheromone; endonucleolytic cleava…	ko03008	Ribosome biogenesis in eukaryotes	ribosomal RNA small subunit methyltransferase NEP1 isoform 1 [Homo sapiens]	PF03587.18	EMG1/NEP1 methyltransferase	Ribosomal RNA small subunit methyltransferase NEP1 OS=Homo sapiens OX=9606 GN=EMG1 PE=1 SV=4	4MXJ5	J	EMG1/NEP1 methyltransferase	row-6005
gene:ENSG00000100104		SRRD	1.91269	0.193605	0.218719	0.455424	nonsig	3.03672	2.65046	3.30586	2.64719	2.60117	2.41841	365	309	373	304	305	302	GO:0007017;GO:0006783;GO:0005634;GO:0048511;GO:0009585;GO:0010017;GO:0007623;GO:0070453;GO:0042752;GO:0005737	biological_process; biological_process; cellular_component; biological_process; biological_process; biological_process; biological_process; biological_process; biological_process; cellular_component;	microtubule-based process; heme biosynthetic process; nucleus; rhythmic process; red, far-red light phototransduction; red or far-red light signaling pathway; circadian rhythm; regulation of heme biosynthetic process; regulation of circadian rhythm; cytoplasm;	-	-	SRR1-like protein [Homo sapiens]	PF07985.16	SRR1 domain	SRR1-like protein OS=Homo sapiens OX=9606 GN=SRRD PE=2 SV=1	4MZJQ	S	SRR1	row-6067
gene:ENSG00000156273		BACH1	3.94627	-0.234422	0.222102	0.459064	nonsig	11.4758	17.0772	11.6385	17.124	16.7279	13.6513	1859	2814	1804	2700	2666	2228	GO:0005886;GO:0045656;GO:1903353;GO:0006783;GO:0007267;GO:0007283;GO:0050776;GO:0006002;GO:0009410;GO:0016235;GO:0045886;GO:0042826;GO:0060976;GO:0048289;GO:0034504;GO:0031507;GO:0009653;GO:0030027;GO:0010033;GO:0006337;GO:0070664;GO:0030502;GO:0007398;GO:0060322;GO:0097028;GO:0060028;GO:0010467;GO:0001726;GO:0071280;GO:0070417;GO:0042802;GO:0009952;GO:0034242;GO:1990830;GO:0004842;GO:0008289;GO:…	cellular_component; biological_process; biological_process; biological_process; biological_process; biological_process; biological_process; biological_process; biological_process; cellular_component; biological_process; molecular_function; biological_process; biological_process; biological_process; biological_process; biological_process; cellular_component; biological_process; biological_process;…	plasma membrane; negative regulation of monocyte differentiation; regulation of nucleus organization; heme biosynthetic process; cell-cell signaling; spermatogenesis; regulation of immune response; fructose 6-phosphate metabolic process; response to xenobiotic stimulus; aggresome; negative regulation of synaptic assembly at neuromuscular junction; histone deacetylase binding; coronary vasculature…	-	-	transcription regulator protein BACH1 [Homo sapiens]	PF00651.35	BTB/POZ domain	Transcription regulator protein BACH1 OS=Homo sapiens OX=9606 GN=BACH1 PE=1 SV=2	4N5PV	K	bZIP Maf transcription factor	row-6112
gene:ENSG00000167004		PDIA3	7.44729	0.156545	0.225308	0.463172	nonsig	229.411	177.054	164.294	164.082	181.833	137.065	15390	11168	13885	12037	11803	12215	GO:0005886;GO:0007283;GO:0031092;GO:0072378;GO:0030027;GO:0036508;GO:0018401;GO:0019953;GO:0042802;GO:0045785;GO:0005496;GO:0055038;GO:0006986;GO:0048316;GO:0005737;GO:2001238;GO:0070527;GO:0005791;GO:0045454;GO:0030070;GO:0043412;GO:0071560;GO:0012505;GO:0016972;GO:1904148;GO:0009567;GO:0005788;GO:0042470;GO:0005789;GO:0005811;GO:0009536;GO:0034599;GO:0045471;GO:0060187;GO:0004629;GO:0005635;GO:…	cellular_component; biological_process; cellular_component; biological_process; cellular_component; biological_process; biological_process; biological_process; molecular_function; biological_process; molecular_function; cellular_component; biological_process; biological_process; cellular_component; biological_process; biological_process; cellular_component; biological_process; biological_process;…	plasma membrane; spermatogenesis; platelet alpha granule membrane; blood coagulation, fibrin clot formation; lamellipodium; protein alpha-1,2-demannosylation; peptidyl-proline hydroxylation to 4-hydroxy-L-proline; sexual reproduction; identical protein binding; positive regulation of cell adhesion; steroid binding; recycling endosome membrane; response to unfolded protein; seed development; cytop…	ko05170;ko05163;ko05168;ko04141;ko04612;ko05169	Human immunodeficiency virus 1 infection;Human cytomegalovirus infection;Herpes simplex virus 1 infection;Protein processing in endoplasmic reticulum;Antigen processing and presentation;Epstein-Barr virus infection	protein disulfide-isomerase A3 precursor [Homo sapiens]	PF00085.24	Thioredoxin	Protein disulfide-isomerase A3 OS=Pongo abelii OX=9601 GN=PDIA3 PE=2 SV=1	4MWX5	O	protein disulfide isomerase activity	row-6145
gene:ENSG00000156261		CCT8	6.88623	-0.157124	0.228688	0.466495	nonsig	121.236	94.3169	123.419	123.805	121.996	122.138	6721	5057	6413	6553	6579	7029	GO:0070062;GO:0031625;GO:0005886;GO:0045296;GO:0005524;GO:0007286;GO:0050821;GO:0048487;GO:0031681;GO:0009506;GO:0007339;GO:0005929;GO:0016887;GO:0015269;GO:0042802;GO:0051086;GO:0001666;GO:1904813;GO:0003723;GO:0005576;GO:0006457;GO:0005794;GO:0048027;GO:0007021;GO:0005739;GO:0051082;GO:0140662;GO:0005737;GO:0042995;GO:0061077;GO:0000792;GO:0002199;GO:0005634;GO:0032212;GO:0005253;GO:0090666;GO:…	cellular_component; molecular_function; cellular_component; molecular_function; molecular_function; biological_process; biological_process; molecular_function; molecular_function; cellular_component; biological_process; cellular_component; molecular_function; molecular_function; molecular_function; biological_process; biological_process; cellular_component; molecular_function; cellular_component;…	extracellular exosome; ubiquitin protein ligase binding; plasma membrane; cadherin binding; ATP binding; spermatid development; protein stabilization; beta-tubulin binding; G-protein beta-subunit binding; plasmodesma; binding of sperm to zona pellucida; cilium; ATP hydrolysis activity; calcium-activated potassium channel activity; identical protein binding; chaperone mediated protein folding inde…	-	-	T-complex protein 1 subunit theta isoform X2 [Gorilla gorilla gorilla]	PF00118.28	TCP-1/cpn60 chaperonin family	T-complex protein 1 subunit theta OS=Pongo abelii OX=9601 GN=CCT8 PE=2 SV=3	4N4MF	O	unfolded protein binding	row-6193
gene:ENSG00000168291		PDHB	5.46236	0.127386	0.229413	0.467228	nonsig	42.2981	49.642	45.0723	41.0029	42.8524	38.474	1909	2165	1904	1766	1880	1801	GO:0005886;GO:0016491;GO:0005730;GO:0006633;GO:0005743;GO:0006629;GO:0019288;GO:0009744;GO:0005759;GO:0010240;GO:0000287;GO:0045254;GO:0044877;GO:0001968;GO:0140032;GO:0051591;GO:1901135;GO:0016114;GO:0004739;GO:0009228;GO:0000325;GO:0009060;GO:0003863;GO:0007584;GO:0005739;GO:0042645;GO:0009063;GO:0009646;GO:0015995;GO:0046872;GO:0005634;GO:0005783;GO:0051384;GO:0009570;GO:0052865;GO:1902493;GO:…	cellular_component; molecular_function; cellular_component; biological_process; cellular_component; biological_process; biological_process; biological_process; cellular_component; cellular_component; molecular_function; cellular_component; molecular_function; molecular_function; molecular_function; biological_process; biological_process; biological_process; molecular_function; biological_process;…	plasma membrane; oxidoreductase activity; nucleolus; fatty acid biosynthetic process; mitochondrial inner membrane; lipid metabolic process; isopentenyl diphosphate biosynthetic process, methylerythritol 4-phosphate pathway; response to sucrose; mitochondrial matrix; plastid pyruvate dehydrogenase complex; magnesium ion binding; pyruvate dehydrogenase complex; protein-containing complex binding; …	ko01200;ko05230;ko01100;ko00620;ko00020;ko04066;ko00010;ko04922	Carbon metabolism;Central carbon metabolism in cancer;Metabolic pathways;Pyruvate metabolism;Citrate cycle (TCA cycle);HIF-1 signaling pathway;Glycolysis / Gluconeogenesis;Glucagon signaling pathway	pyruvate dehydrogenase E1 component subunit beta, mitochondrial [Pan paniscus]	PF02779.28	Transketolase, pyrimidine binding domain	Pyruvate dehydrogenase E1 component subunit beta, mitochondrial OS=Homo sapiens OX=9606 GN=PDHB PE=1 SV=3	4MXXU	C	pyruvate dehydrogenase (acetyl-transferring) activity	row-6202
gene:ENSG00000160131		VMA21	4.06877	0.168395	0.236725	0.47576	nonsig	15.4516	15.5048	20.1499	15.8517	13.7675	14.6266	2175	2100	2654	2125	1878	2140	GO:0005764;GO:0033116;GO:0005789;GO:0070072;GO:0012507;GO:0043462	cellular_component; cellular_component; cellular_component; biological_process; cellular_component; biological_process;	lysosome; endoplasmic reticulum-Golgi intermediate compartment membrane; endoplasmic reticulum membrane; vacuolar proton-transporting V-type ATPase complex assembly; ER to Golgi transport vesicle membrane; regulation of ATP-dependent activity;	-	-	vacuolar ATPase assembly integral membrane protein VMA21 isoform 2 [Homo sapiens]	PF09446.14	VMA21-like domain	Vacuolar ATPase assembly integral membrane protein VMA21 OS=Pongo abelii OX=9601 GN=VMA21 PE=3 SV=1	4N9E7	U	VMA21-like domain	row-6285
gene:ENSG00000102144		PGK1	8.33374	-0.125266	0.259016	0.502406	nonsig	305.207	344.555	287.952	354.816	359.352	286.687	43911	47933	38822	48754	50273	42803	GO:0070062;GO:0005886;GO:0006633;GO:0005524;GO:0071456;GO:0046716;GO:0062040;GO:0031430;GO:0019375;GO:0009506;GO:0010319;GO:0007268;GO:0005929;GO:0004672;GO:0002237;GO:0009408;GO:0016525;GO:0044416;GO:0061621;GO:0005694;GO:0005576;GO:0000325;GO:0005615;GO:0009277;GO:0005516;GO:0030445;GO:0005739;GO:0030018;GO:0009579;GO:0009749;GO:0005737;GO:0048046;GO:0030855;GO:0005634;GO:0009570;GO:0035686;GO:…	cellular_component; cellular_component; biological_process; molecular_function; biological_process; biological_process; cellular_component; cellular_component; biological_process; cellular_component; cellular_component; biological_process; cellular_component; molecular_function; biological_process; biological_process; biological_process; biological_process; biological_process; cellular_component;…	extracellular exosome; plasma membrane; fatty acid biosynthetic process; ATP binding; cellular response to hypoxia; muscle cell cellular homeostasis; fungal biofilm matrix; M band; galactolipid biosynthetic process; plasmodesma; stromule; chemical synaptic transmission; cilium; protein kinase activity; response to molecule of bacterial origin; response to heat; negative regulation of angiogenesis…	ko01230;ko01200;ko00010;ko04066;ko01100	Biosynthesis of amino acids;Carbon metabolism;Glycolysis / Gluconeogenesis;HIF-1 signaling pathway;Metabolic pathways	phosphoglycerate kinase 1 [Hylobates moloch]	PF00162.23	Phosphoglycerate kinase	Phosphoglycerate kinase 1 OS=Pan troglodytes OX=9598 GN=PGK1 PE=2 SV=1	4N0K2	F	phosphoglycerate kinase activity	row-6513
gene:ENSG00000163602		RYBP	2.67448	-0.171564	0.266917	0.511759	nonsig	4.39059	5.92819	5.16155	6.4197	5.16555	5.43126	948	1237	1044	1323	1084	1216	GO:0046872;GO:0005634;GO:0043065;GO:0032435;GO:0006915;GO:0005737;GO:0005829;GO:0003676;GO:0005654;GO:0045893;GO:0045892;GO:0006338;GO:0003714;GO:0031519;GO:0003712;GO:0003713;GO:0006355;GO:0000122;GO:0003677	molecular_function; cellular_component; biological_process; biological_process; biological_process; cellular_component; cellular_component; molecular_function; cellular_component; biological_process; biological_process; biological_process; molecular_function; cellular_component; molecular_function; molecular_function; biological_process; biological_process; molecular_function;	metal ion binding; nucleus; positive regulation of apoptotic process; negative regulation of proteasomal ubiquitin-dependent protein catabolic process; apoptotic process; cytoplasm; cytosol; nucleic acid binding; nucleoplasm; positive regulation of DNA-templated transcription; negative regulation of DNA-templated transcription; chromatin remodeling; transcription corepressor activity; PcG protein…	-	-	PREDICTED: RING1 and YY1-binding protein [Condylura cristata]	PF17219.7	Yaf2/RYBP C-terminal binding motif	RING1 and YY1-binding protein OS=Homo sapiens OX=9606 GN=RYBP PE=1 SV=2	48WI2	K	RING1 and	row-6589
gene:ENSG00000132603		NIP7	4.56787	0.239527	0.268392	0.513419	nonsig	25.5922	19.0936	33.1248	19.8278	19.0885	22.3307	1473	1015	1761	1123	1097	1361	GO:0005730;GO:0042273;GO:0005634;GO:0030687;GO:1902626;GO:0005737;GO:0003723;GO:0005654;GO:0000463;GO:0005829;GO:0042255	cellular_component; biological_process; cellular_component; cellular_component; biological_process; cellular_component; molecular_function; cellular_component; biological_process; cellular_component; biological_process;	nucleolus; ribosomal large subunit biogenesis; nucleus; preribosome, large subunit precursor; assembly of large subunit precursor of preribosome; cytoplasm; RNA binding; nucleoplasm; maturation of LSU-rRNA from tricistronic rRNA transcript (SSU-rRNA, 5.8S rRNA, LSU-rRNA); cytosol; ribosome assembly;	-	-	60S ribosome subunit biogenesis protein NIP7 homolog [Pan paniscus]	PF17833.5	UPF0113 Pre-PUA domain	60S ribosome subunit biogenesis protein NIP7 homolog OS=Pongo abelii OX=9601 GN=NIP7 PE=2 SV=1	4N5UU	J	Required for proper 34S pre-rRNA processing and 60S ribosome subunit assembly	row-6604
gene:ENSG00000169299		PGM2	3.19102	0.198034	0.276783	0.523057	nonsig	9.32487	6.76594	10.4941	7.38591	8.03121	7.31208	891	625	932	666	740	717	GO:0070062;GO:0004614;GO:0009252;GO:0000287;GO:0005975;GO:0008973;GO:0046115;GO:0016868;GO:1904813;GO:0005576;GO:0004615;GO:0005737;GO:0046872;GO:0005634;GO:0006048;GO:0006006;GO:0047933;GO:0008966;GO:0006166;GO:0034774;GO:0005980;GO:0009246;GO:0005978;GO:0006148;GO:0005829	cellular_component; molecular_function; biological_process; molecular_function; biological_process; molecular_function; biological_process; molecular_function; cellular_component; cellular_component; molecular_function; cellular_component; molecular_function; cellular_component; biological_process; biological_process; molecular_function; molecular_function; biological_process; cellular_component;…	extracellular exosome; phosphoglucomutase activity; peptidoglycan biosynthetic process; magnesium ion binding; carbohydrate metabolic process; phosphopentomutase activity; guanosine catabolic process; intramolecular transferase activity, phosphotransferases; ficolin-1-rich granule lumen; extracellular region; phosphomannomutase activity; cytoplasm; metal ion binding; nucleus; UDP-N-acetylglucosam…	ko00500;ko00010;ko00520;ko01100;ko00052;ko00030;ko00230	Starch and sucrose metabolism;Glycolysis / Gluconeogenesis;Amino sugar and nucleotide sugar metabolism;Metabolic pathways;Galactose metabolism;Pentose phosphate pathway;Purine metabolism	phosphopentomutase [Homo sapiens]	PF02878.20	Phosphoglucomutase/phosphomannomutase, alpha/beta/alpha domain I	Phosphopentomutase OS=Homo sapiens OX=9606 GN=PGM2 PE=1 SV=4	4N1Q5	G	phosphopentomutase activity	row-6685
gene:ENSG00000082996		RNF13	5.35545	-0.0975695	0.277639	0.52352	nonsig	38.8797	41.6751	37.2874	39.4103	45.6756	37.3125	2852	2576	2493	2713	2868	2842	GO:0005886;GO:0060828;GO:0009416;GO:0050832;GO:0006511;GO:0044314;GO:0036126;GO:0005109;GO:0061462;GO:0085020;GO:0070417;GO:0042802;GO:0060765;GO:0004842;GO:0000578;GO:0001707;GO:0009651;GO:0051640;GO:0005737;GO:0046872;GO:0060816;GO:0001818;GO:1904262;GO:0000122;GO:0012505;GO:0005765;GO:0005789;GO:0005637;GO:1904352;GO:0140297;GO:0017053;GO:0032586;GO:0070433;GO:0005635;GO:0048675;GO:0051966;GO:…	cellular_component; biological_process; biological_process; biological_process; biological_process; biological_process; cellular_component; molecular_function; biological_process; biological_process; biological_process; molecular_function; biological_process; molecular_function; biological_process; biological_process; biological_process; biological_process; cellular_component; molecular_function;…	plasma membrane; regulation of canonical Wnt signaling pathway; response to light stimulus; defense response to fungus; ubiquitin-dependent protein catabolic process; protein K27-linked ubiquitination; sperm flagellum; frizzled binding; protein localization to lysosome; protein K6-linked ubiquitination; cellular response to cold; identical protein binding; regulation of androgen receptor signalin…	-	-	E3 ubiquitin-protein ligase RNF13 isoform X1 [Homo sapiens]	PF13639.10	Ring finger domain	E3 ubiquitin-protein ligase RNF13 OS=Pongo abelii OX=9601 GN=RNF13 PE=2 SV=1	4N38S	O	E3 ubiquitin-protein ligase that may play a role in controlling cell proliferation	row-6698
gene:ENSG00000178826		TMEM139	3.84341	0.187153	0.284224	0.529984	nonsig	13.0859	17.553	12.202	13.6677	13.3919	11.0106	929	1204	810	875	923	775	GO:0016020	cellular_component;	membrane;	-	-	transmembrane protein 139 precursor [Homo sapiens]	PF15345.10	Transmembrane protein 51	Transmembrane protein 139 OS=Homo sapiens OX=9606 GN=TMEM139 PE=1 SV=1	4MV9N	S	Transmembrane protein 139	row-6775
gene:ENSG00000171097		KYAT1	3.27973	-0.199394	0.284446	0.530006	nonsig	9.15438	8.27601	7.80344	9.75399	10.9841	6.85116	522	459	416	552	627	417	GO:0005886;GO:0016597;GO:0010326;GO:0050832;GO:0071548;GO:0046677;GO:0010366;GO:0009835;GO:0009089;GO:1901605;GO:0042802;GO:0004400;GO:0005737;GO:0051384;GO:0006523;GO:0006555;GO:0016847;GO:0019509;GO:0000105;GO:0010285;GO:0009042;GO:0009274;GO:0006103;GO:0009684;GO:0004021;GO:0009536;GO:0014070;GO:0019545;GO:0033853;GO:0009851;GO:0005759;GO:0004838;GO:0030632;GO:0009095;GO:0009793;GO:0006569;GO:…	cellular_component; molecular_function; molecular_function; biological_process; biological_process; biological_process; biological_process; biological_process; biological_process; biological_process; molecular_function; molecular_function; cellular_component; biological_process; biological_process; biological_process; molecular_function; biological_process; biological_process; molecular_function;…	plasma membrane; amino acid binding; methionine-oxo-acid transaminase activity; defense response to fungus; response to dexamethasone; response to antibiotic; negative regulation of ethylene biosynthetic process; fruit ripening; lysine biosynthetic process via diaminopimelate; alpha-amino acid metabolic process; identical protein binding; histidinol-phosphate transaminase activity; cytoplasm; res…	ko05204;ko00270;ko00450;ko01100;ko00380	Chemical carcinogenesis - DNA adducts;Cysteine and methionine metabolism;Selenocompound metabolism;Metabolic pathways;Tryptophan metabolism	kynurenine--oxoglutarate transaminase 1 isoform c [Homo sapiens]	PF00155.25	Aminotransferase class I and II	Kynurenine--oxoglutarate transaminase 1 OS=Homo sapiens OX=9606 GN=KYAT1 PE=1 SV=1	4N10S	E	Cysteine conjugate-beta lyase, cytoplasmic	row-6780
gene:ENSG00000163541		SUCLG1	5.44034	-0.144687	0.285921	0.53148	nonsig	40.9098	37.0767	45.1073	40.9125	50.4445	41.2483	1555	1362	1606	1485	1864	1627	GO:0005886;GO:0070062;GO:0000166;GO:0005743;GO:0005524;GO:0009361;GO:0006633;GO:0006629;GO:0006107;GO:0043758;GO:1901289;GO:0005759;GO:0032991;GO:0044877;GO:0005507;GO:0016829;GO:0006084;GO:0008610;GO:0042709;GO:0009142;GO:0005975;GO:0015936;GO:0004550;GO:0045244;GO:0003723;GO:1904813;GO:0005576;GO:0006091;GO:0005739;GO:0042645;GO:0004775;GO:0004776;GO:0005737;GO:0046872;GO:0006085;GO:0006105;GO:…	cellular_component; cellular_component; molecular_function; cellular_component; molecular_function; cellular_component; biological_process; biological_process; biological_process; molecular_function; biological_process; cellular_component; cellular_component; molecular_function; molecular_function; molecular_function; biological_process; biological_process; cellular_component; biological_process;…	plasma membrane; extracellular exosome; nucleotide binding; mitochondrial inner membrane; ATP binding; succinate-CoA ligase complex (ADP-forming); fatty acid biosynthetic process; lipid metabolic process; oxaloacetate metabolic process; acetate-CoA ligase (ADP-forming) activity; succinyl-CoA catabolic process; mitochondrial matrix; protein-containing complex; protein-containing complex binding; c…	ko01200;ko01100;ko00020;ko00640	Carbon metabolism;Metabolic pathways;Citrate cycle (TCA cycle);Propanoate metabolism	succinate--CoA ligase [ADP/GDP-forming] subunit alpha, mitochondrial precursor [Homo sapiens]	PF02629.23	CoA binding domain	Succinate--CoA ligase [ADP/GDP-forming] subunit alpha, mitochondrial OS=Homo sapiens OX=9606 GN=SUCLG1 PE=1 SV=4	4MWMY	C	CoA binding domain	row-6795
gene:ENSG00000138326		RPS24	9.53936	-0.141718	0.303175	0.549666	nonsig	700.003	686.142	770.803	700.879	747.991	867.548	12048	11480	12483	11556	12575	15351	GO:0008168;GO:0140236;GO:0005730;GO:0006413;GO:0032040;GO:0034101;GO:0031369;GO:0044391;GO:0019843;GO:0006412;GO:1990904;GO:0000462;GO:0042788;GO:0098794;GO:0140242;GO:0003723;GO:0042274;GO:0000325;GO:0032259;GO:0005739;GO:0005737;GO:0015935;GO:0005634;GO:0005783;GO:0002182;GO:0002181;GO:0022626;GO:0003729;GO:0016020;GO:0097421;GO:0005840;GO:0098793;GO:0006364;GO:0045202;GO:0022627;GO:0003735;GO:…	molecular_function; biological_process; cellular_component; biological_process; cellular_component; biological_process; molecular_function; cellular_component; molecular_function; biological_process; cellular_component; biological_process; cellular_component; cellular_component; biological_process; molecular_function; biological_process; cellular_component; biological_process; cellular_component;…	methyltransferase activity; translation at presynapse; nucleolus; translational initiation; small-subunit processome; erythrocyte homeostasis; translation initiation factor binding; ribosomal subunit; rRNA binding; translation; ribonucleoprotein complex; maturation of SSU-rRNA from tricistronic rRNA transcript (SSU-rRNA, 5.8S rRNA, LSU-rRNA); polysomal ribosome; postsynapse; translation at postsy…	ko03010	Ribosome	small ribosomal subunit protein eS24 isoform d [Homo sapiens]	PF01282.23	Ribosomal protein S24e	Small ribosomal subunit protein eS24 OS=Rattus norvegicus OX=10116 GN=Rps24 PE=1 SV=1	4N4SK	J	structural constituent of ribosome	row-6968
gene:ENSG00000292363		CRLF2	2.52355	-0.195152	0.307678	0.554682	nonsig	4.66718	4.97598	3.89451	5.20481	4.89525	4.96041	218	225	169	233	223	240	GO:0005886;GO:0008284;GO:0033005;GO:1904894;GO:0042010;GO:0050766;GO:0004896;GO:0006954;GO:0044877;GO:0005576;GO:0035723;GO:0032754;GO:0005125;GO:0019955;GO:0009897;GO:0043235;GO:0009986;GO:0019221	cellular_component; biological_process; biological_process; biological_process; molecular_function; biological_process; molecular_function; biological_process; molecular_function; cellular_component; biological_process; biological_process; molecular_function; molecular_function; cellular_component; cellular_component; cellular_component; biological_process;	plasma membrane; positive regulation of cell population proliferation; positive regulation of mast cell activation; positive regulation of receptor signaling pathway via STAT; interleukin-15 receptor activity; positive regulation of phagocytosis; cytokine receptor activity; inflammatory response; protein-containing complex binding; extracellular region; interleukin-15-mediated signaling pathway; …	ko04060;ko04630	Cytokine-cytokine receptor interaction;JAK-STAT signaling pathway	cytokine receptor-like factor 2 isoform 1 precursor [Homo sapiens]	PF21605.1	Cytokine receptor-like factor 2-like, D2 domain	Cytokine receptor-like factor 2 OS=Homo sapiens OX=9606 GN=CRLF2 PE=1 SV=1	4N7PN	T	Cytokine receptor-like factor 2	row-7007
gene:ENSG00000114978		MOB1A	4.98707	-0.118026	0.311816	0.558915	nonsig	30.4659	26.1519	33.2321	34.2806	30.6948	30.1135	4460	3702	4559	4793	4370	4575	GO:0005886;GO:0007096;GO:0031579;GO:0031952;GO:0032153;GO:0034973;GO:0000281;GO:0045886;GO:0007163;GO:2000100;GO:0001934;GO:0036178;GO:0000920;GO:0016028;GO:0009554;GO:0044306;GO:0030036;GO:1902554;GO:0000917;GO:0005737;GO:0046872;GO:0044732;GO:0019207;GO:0048364;GO:0030866;GO:0046628;GO:0044011;GO:0005813;GO:0035331;GO:0007165;GO:0048229;GO:0005730;GO:0051301;GO:0007616;GO:0000775;GO:0035265;GO:…	cellular_component; biological_process; biological_process; biological_process; cellular_component; cellular_component; biological_process; biological_process; biological_process; biological_process; biological_process; biological_process; biological_process; cellular_component; biological_process; cellular_component; biological_process; cellular_component; biological_process; cellular_component;…	plasma membrane; regulation of exit from mitosis; membrane raft organization; regulation of protein autophosphorylation; cell division site; Sid2-Mob1 complex; mitotic cytokinesis; negative regulation of synaptic assembly at neuromuscular junction; establishment or maintenance of cell polarity; regulation of establishment or maintenance of bipolar cell polarity regulating cell shape; positive reg…	ko04390;ko04392	Hippo signaling pathway;Hippo signaling pathway - multiple species	MOB kinase activator 1A isoform X1 [Vulpes vulpes]	PF03637.21	Mob1/phocein family	MOB kinase activator 1A OS=Rattus norvegicus OX=10116 GN=Mob1a PE=2 SV=3	493UM	D	hippo signaling	row-7048
gene:ENSG00000292344		PLCXD1	1.74658	-0.240397	0.31236	0.559414	nonsig	2.4299	1.36275	2.71742	2.92769	3.10406	1.94002	286	173	287	309	298	270	GO:0016020;GO:0047396;GO:0008081;GO:0005634;GO:0098978;GO:0006629;GO:0016042;GO:0045202;GO:0004436;GO:0005576;GO:0007165;GO:0005737	cellular_component; molecular_function; molecular_function; cellular_component; cellular_component; biological_process; biological_process; cellular_component; molecular_function; cellular_component; biological_process; cellular_component;	membrane; glycosylphosphatidylinositol diacylglycerol-lyase activity; phosphoric diester hydrolase activity; nucleus; glutamatergic synapse; lipid metabolic process; lipid catabolic process; synapse; phosphatidylinositol diacylglycerol-lyase activity; extracellular region; signal transduction; cytoplasm;	-	-	PI-PLC X domain-containing protein 1 isoform X1 [Homo sapiens]	PF00388.23	Phosphatidylinositol-specific phospholipase C, X domain	PI-PLC X domain-containing protein 1 OS=Homo sapiens OX=9606 GN=PLCXD1 PE=2 SV=1	4MUVM	T	Phosphatidylinositol-specific phospholipase C, X domain	row-7054
gene:ENSG00000139725		RHOF	4.48341	-0.212703	0.31993	0.567325	nonsig	17.6016	27.1538	16.2776	27.0488	22.54	19.9677	1117	1692	993	1678	1414	1297	GO:0005886;GO:2000406;GO:0032228;GO:0007096;GO:0030660;GO:0007298;GO:0030950;GO:0007163;GO:0030027;GO:0007435;GO:1904936;GO:0043124;GO:0042802;GO:0055038;GO:0043200;GO:0043304;GO:0003161;GO:1903358;GO:0014041;GO:0051130;GO:0036342;GO:0036090;GO:0035010;GO:0060627;GO:0090316;GO:0043539;GO:0036336;GO:0045179;GO:0030335;GO:0042742;GO:0010883;GO:1904753;GO:0000750;GO:0045727;GO:0031520;GO:0046664;GO:…	cellular_component; biological_process; biological_process; biological_process; cellular_component; biological_process; biological_process; biological_process; cellular_component; biological_process; biological_process; biological_process; molecular_function; cellular_component; biological_process; biological_process; biological_process; biological_process; biological_process; biological_process;…	plasma membrane; positive regulation of T cell migration; regulation of synaptic transmission, GABAergic; regulation of exit from mitosis; Golgi-associated vesicle membrane; border follicle cell migration; establishment or maintenance of actin cytoskeleton polarity; establishment or maintenance of cell polarity; lamellipodium; salivary gland morphogenesis; interneuron migration; negative regulati…	-	-	rho-related GTP-binding protein RhoF [Homo sapiens]	PF00071.26	Ras family	Rho-related GTP-binding protein RhoF OS=Homo sapiens OX=9606 GN=RHOF PE=1 SV=1	4MVEZ	U	Ras homolog family member F (in filopodia)	row-7124
gene:ENSG00000116030		SUMO1	6.07195	-0.11787	0.326213	0.574133	nonsig	54.5148	72.0922	67.3395	69.1501	63.307	73.0978	2366	2657	2633	2755	2548	2967	GO:0005886;GO:0005643;GO:0060021;GO:0034504;GO:0042802;GO:0001650;GO:0044389;GO:0071276;GO:0005694;GO:0016604;GO:0005737;GO:0043433;GO:0044732;GO:0008076;GO:0000122;GO:0005813;GO:0120290;GO:0034599;GO:2000060;GO:0031625;GO:0005730;GO:0097165;GO:0010468;GO:0000723;GO:0043388;GO:0006281;GO:0016605;GO:0030578;GO:0045759;GO:0006355;GO:0034502;GO:0002119;GO:0030425;GO:0031965;GO:0032436;GO:0043009;GO:…	cellular_component; cellular_component; biological_process; biological_process; molecular_function; cellular_component; molecular_function; biological_process; cellular_component; cellular_component; cellular_component; biological_process; cellular_component; cellular_component; biological_process; cellular_component; biological_process; biological_process; biological_process; molecular_function;…	plasma membrane; nuclear pore; roof of mouth development; protein localization to nucleus; identical protein binding; fibrillar center; ubiquitin-like protein ligase binding; cellular response to cadmium ion; chromosome; nuclear body; cytoplasm; negative regulation of DNA-binding transcription factor activity; mitotic spindle pole body; voltage-gated potassium channel complex; negative regulation…	ko05418;ko03013	Fluid shear stress and atherosclerosis;Nucleocytoplasmic transport	small ubiquitin-related modifier 1 isoform c [Homo sapiens]	PF11976.12	Ubiquitin-2 like Rad60 SUMO-like	Small ubiquitin-related modifier 1 OS=Rattus norvegicus OX=10116 GN=Sumo1 PE=1 SV=1	4N6Z8	O	negative regulation of action potential	row-7178
gene:ENSG00000162194		LBHD1	4.21707	-0.120854	0.358141	0.60375	nonsig	17.1541	17.3876	19.0099	20.1593	14.2334	18.22	1117	1144	1141	1296	1064	1320	GO:0005634;GO:0045893	cellular_component; biological_process;	nucleus; positive regulation of DNA-templated transcription;	-	-	LBH domain-containing protein 1 isoform a [Homo sapiens]	PF15317.10	Cardiac transcription factor regulator, Developmental protein	LBH domain-containing protein 1 OS=Homo sapiens OX=9606 GN=LBHD1 PE=1 SV=3	4MUS6	S	Cardiac transcription factor regulator, Developmental protein	row-7494
gene:ENSG00000164022		AIMP1	4.47771	0.12145	0.361479	0.606868	nonsig	21.6792	18.4839	38.5143	22.7041	15.9241	16.4644	1840	1617	2055	1780	1577	1689	GO:0006418;GO:0008047;GO:0007267;GO:0005524;GO:0010494;GO:0001731;GO:0006437;GO:0004825;GO:0050900;GO:0006412;GO:0001937;GO:0006431;GO:0016282;GO:0003723;GO:0031090;GO:0016604;GO:0005615;GO:0005794;GO:0048608;GO:0070094;GO:0006974;GO:0051020;GO:0009791;GO:0005737;GO:0046872;GO:0036094;GO:0005634;GO:1905594;GO:0005783;GO:0006915;GO:0051607;GO:0005125;GO:0000049;GO:0001525;GO:0017101;GO:0009986;GO:…	biological_process; molecular_function; biological_process; molecular_function; cellular_component; biological_process; biological_process; molecular_function; biological_process; biological_process; biological_process; biological_process; cellular_component; molecular_function; cellular_component; cellular_component; cellular_component; cellular_component; biological_process; biological_process;…	tRNA aminoacylation for protein translation; enzyme activator activity; cell-cell signaling; ATP binding; cytoplasmic stress granule; formation of translation preinitiation complex; tyrosyl-tRNA aminoacylation; methionine-tRNA ligase activity; leukocyte migration; translation; negative regulation of endothelial cell proliferation; methionyl-tRNA aminoacylation; eukaryotic 43S preinitiation comple…	-	-	aminoacyl tRNA synthase complex-interacting multifunctional protein 1 isoform X1 [Homo sapiens]	PF01588.24	Putative tRNA binding domain	Aminoacyl tRNA synthase complex-interacting multifunctional protein 1 OS=Homo sapiens OX=9606 GN=AIMP1 PE=1 SV=2	4N3H1	J	Putative tRNA binding domain	row-7525
gene:ENSG00000152683		SLC30A6	3.30335	0.154688	0.366934	0.611561	nonsig	10.6717	7.35304	10.465	9.85119	7.47532	8.00436	1343	955	1373	1145	999	1136	GO:0005886;GO:0010043;GO:0005730;GO:0097457;GO:0022883;GO:0043005;GO:0030667;GO:0006824;GO:0071578;GO:0005829;GO:0071579;GO:0033017;GO:0031982;GO:0006895;GO:0048471;GO:0012507;GO:0006506;GO:0140826;GO:0099180;GO:0098686;GO:0010312;GO:0030141;GO:0005794;GO:0005739;GO:0006882;GO:0071577;GO:0032588;GO:0005737;GO:0046872;GO:0016324;GO:0062111;GO:0098978;GO:0032119;GO:0008021;GO:0030070;GO:0030672;GO:…	cellular_component; biological_process; cellular_component; cellular_component; molecular_function; cellular_component; cellular_component; biological_process; biological_process; cellular_component; biological_process; cellular_component; cellular_component; biological_process; cellular_component; cellular_component; biological_process; molecular_function; biological_process; cellular_component;…	plasma membrane; response to zinc ion; nucleolus; hippocampal mossy fiber; zinc efflux transmembrane transporter activity; neuron projection; secretory granule membrane; cobalt ion transport; zinc ion import across plasma membrane; cytosol; regulation of zinc ion transport; sarcoplasmic reticulum membrane; vesicle; Golgi to endosome transport; perinuclear region of cytoplasm; ER to Golgi transpor…	-	-	zinc transporter 6 isoform 1 [Homo sapiens]	PF01545.25	Cation efflux family	Zinc transporter 6 OS=Homo sapiens OX=9606 GN=SLC30A6 PE=1 SV=2	4MYGA	P	Cation efflux family	row-7579
gene:ENSG00000147853		AK3	5.05173	-0.0990515	0.391035	0.632211	nonsig	28.7764	35.4872	31.27	34.8552	31.0706	32.0259	3291	3923	3384	3878	3555	3866	GO:0070062;GO:0005524;GO:0009410;GO:0071456;GO:0009132;GO:0005829;GO:0005759;GO:0005507;GO:0046899;GO:0046041;GO:0046060;GO:0015949;GO:0009188;GO:0021549;GO:0009142;GO:0005758;GO:0009117;GO:0042802;GO:0004550;GO:0000325;GO:0006270;GO:0004017;GO:0005739;GO:0007517;GO:0021772;GO:0005737;GO:0007596;GO:0009123;GO:0005525;GO:0016310;GO:0046033;GO:0006172;GO:0001889;GO:0097226;GO:0046051;GO:0006163;GO:…	cellular_component; molecular_function; biological_process; biological_process; biological_process; cellular_component; cellular_component; molecular_function; molecular_function; biological_process; biological_process; biological_process; biological_process; biological_process; biological_process; cellular_component; biological_process; molecular_function; molecular_function; cellular_component;…	extracellular exosome; ATP binding; response to xenobiotic stimulus; cellular response to hypoxia; nucleoside diphosphate metabolic process; cytosol; mitochondrial matrix; copper ion binding; nucleoside triphosphate adenylate kinase activity; ITP metabolic process; dATP metabolic process; nucleobase-containing small molecule interconversion; ribonucleoside diphosphate biosynthetic process; cerebe…	ko00230	Purine metabolism	GTP:AMP phosphotransferase AK3, mitochondrial isoform X1 [Gorilla gorilla gorilla]	PF00406.26	Adenylate kinase	GTP:AMP phosphotransferase AK3, mitochondrial OS=Homo sapiens OX=9606 GN=AK3 PE=1 SV=4	4MXIU	F	nucleoside triphosphate adenylate kinase activity	row-7814
gene:ENSG00000162300		ZFPL1	4.62144	-0.119718	0.400762	0.641453	nonsig	21.8954	24.4991	23.0505	25.7593	27.6668	19.6493	828	909	838	955	1046	787	GO:0016020;GO:0046872;GO:0033227;GO:0008270;GO:0005634;GO:0016192;GO:0012505;GO:0005794;GO:0006355;GO:0003677	cellular_component; molecular_function; biological_process; molecular_function; cellular_component; biological_process; cellular_component; cellular_component; biological_process; molecular_function;	membrane; metal ion binding; dsRNA transport; zinc ion binding; nucleus; vesicle-mediated transport; endomembrane system; Golgi apparatus; regulation of DNA-templated transcription; DNA binding;	-	-	zinc finger protein-like 1 [Homo sapiens]	PF21202.1	Structure-specific endonuclease subunit SLX1, C-terminal	Zinc finger protein-like 1 OS=Homo sapiens OX=9606 GN=ZFPL1 PE=1 SV=2	4N06J	O	Zinc finger protein-like 1	row-7893
gene:ENSG00000113460		BRIX1	5.36289	0.202289	0.402352	0.642451	nonsig	48.181	28.1341	57.7757	37.7637	35.0055	40.3189	2292	1295	2576	1716	1620	1991	GO:0000464;GO:0005730;GO:0005634;GO:0030687;GO:0000465;GO:0006364;GO:0032153;GO:0003723;GO:0005694;GO:0019843;GO:0008097;GO:0000027;GO:0005829;GO:0042134	biological_process; cellular_component; cellular_component; cellular_component; biological_process; biological_process; cellular_component; molecular_function; cellular_component; molecular_function; molecular_function; biological_process; cellular_component; molecular_function;	endonucleolytic cleavage in ITS1 upstream of 5.8S rRNA from tricistronic rRNA transcript (SSU-rRNA, 5.8S rRNA, LSU-rRNA); nucleolus; nucleus; preribosome, large subunit precursor; exonucleolytic trimming to generate mature 5'-end of 5.8S rRNA from tricistronic rRNA transcript (SSU-rRNA, 5.8S rRNA, LSU-rRNA); rRNA processing; cell division site; RNA binding; chromosome; rRNA binding; 5S rRNA bindi…	-	-	ribosome biogenesis protein BRX1 homolog [Homo sapiens]	PF04427.22	Brix domain	Ribosome biogenesis protein BRX1 homolog OS=Homo sapiens OX=9606 GN=BRIX1 PE=1 SV=2	4MXRA	J	ribosome biogenesis	row-7912
gene:ENSG00000002586		CD99	4.43067	-0.634409	0.40757	0.647561	nonsig	34.9087	6.47812	16.3945	14.4346	38.2777	34.5251	1126	210	520	434	1217	1180	GO:0005925;GO:0005886;GO:2000409;GO:0072683;GO:0007155;GO:0005576;GO:0034109;GO:0005912;GO:0009986;GO:2000391;GO:0050904;GO:0070161;GO:0005737	cellular_component; cellular_component; biological_process; biological_process; biological_process; cellular_component; biological_process; cellular_component; cellular_component; biological_process; biological_process; cellular_component; cellular_component;	focal adhesion; plasma membrane; positive regulation of T cell extravasation; T cell extravasation; cell adhesion; extracellular region; homotypic cell-cell adhesion; adherens junction; cell surface; positive regulation of neutrophil extravasation; diapedesis; anchoring junction; cytoplasm;	ko04514;ko04670	Cell adhesion molecules;Leukocyte transendothelial migration	CD99 antigen isoform a precursor [Homo sapiens]	PF12301.12	CD99 antigen like protein 2	CD99 antigen OS=Homo sapiens OX=9606 GN=CD99 PE=1 SV=1	4MUTZ	S	CD99 antigen like protein 2	row-7951
gene:ENSG00000087884		AAMDC	3.71371	-0.22776	0.410535	0.650101	nonsig	11.6814	14.0856	9.05776	10.8254	12.1946	15.9893	198	232	143	179	205	281	GO:0005886;GO:0001736;GO:0021532;GO:0001558;GO:0007163;GO:0006511;GO:0035116;GO:0045236;GO:0007254;GO:0005879;GO:0005929;GO:0046777;GO:0001650;GO:0044389;GO:0004842;GO:0002870;GO:0005667;GO:0005737;GO:0046872;GO:0030145;GO:0005930;GO:0035610;GO:0031870;GO:0090102;GO:0000278;GO:0031410;GO:0005813;GO:0045744;GO:0007368;GO:0006357;GO:0001822;GO:1990763;GO:1990391;GO:0070423;GO:0032480;GO:0006366;GO:…	cellular_component; biological_process; biological_process; biological_process; biological_process; biological_process; biological_process; molecular_function; biological_process; cellular_component; cellular_component; biological_process; cellular_component; molecular_function; molecular_function; biological_process; cellular_component; cellular_component; molecular_function; molecular_function;…	plasma membrane; establishment of planar polarity; neural tube patterning; regulation of cell growth; establishment or maintenance of cell polarity; ubiquitin-dependent protein catabolic process; embryonic hindlimb morphogenesis; CXCR chemokine receptor binding; JNK cascade; axonemal microtubule; cilium; protein autophosphorylation; fibrillar center; ubiquitin-like protein ligase binding; ubiquit…	-	-	mth938 domain-containing protein isoform X2 [Homo sapiens]	PF04430.18	Protein of unknown function (DUF498/DUF598)	Mth938 domain-containing protein OS=Homo sapiens OX=9606 GN=AAMDC PE=1 SV=1	4N6KG	K	Protein of unknown function (DUF498/DUF598)	row-7976
gene:ENSG00000159479		MED8	4.45236	0.101928	0.411398	0.650101	nonsig	20.9819	21.8294	22.9016	18.4387	22.3985	19.1802	1210	1213	1229	1007	1246	1133	GO:0016592;GO:0051123;GO:0005634;GO:0000978;GO:0060261;GO:0000151;GO:0016567;GO:0005654;GO:0006357;GO:0032968;GO:0070847;GO:0003712;GO:0061630	cellular_component; biological_process; cellular_component; molecular_function; biological_process; cellular_component; biological_process; cellular_component; biological_process; biological_process; cellular_component; molecular_function; molecular_function;	mediator complex; RNA polymerase II preinitiation complex assembly; nucleus; RNA polymerase II cis-regulatory region sequence-specific DNA binding; positive regulation of transcription initiation by RNA polymerase II; ubiquitin ligase complex; protein ubiquitination; nucleoplasm; regulation of transcription by RNA polymerase II; positive regulation of transcription elongation by RNA polymerase II…	-	-	mediator of RNA polymerase II transcription subunit 8 isoform 3 [Homo sapiens]	PF10232.13	Mediator of RNA polymerase II transcription complex subunit 8	Mediator of RNA polymerase II transcription subunit 8 OS=Homo sapiens OX=9606 GN=MED8 PE=1 SV=2	4MWKH	K	Mediator of RNA polymerase II transcription complex subunit 8	row-7993
gene:ENSG00000113971		NPHP3	2.00661	-0.11203	0.411775	0.650185	nonsig	3.06777	2.80605	2.76806	3.51044	3.17727	2.8304	470	407	398	486	450	434	GO:0005886;GO:0007283;GO:0045296;GO:0150048;GO:0098696;GO:0000281;GO:0030473;GO:0007163;GO:0071222;GO:0001934;GO:0044545;GO:0005929;GO:0008375;GO:0099524;GO:0042802;GO:0031514;GO:0007601;GO:0035269;GO:0051640;GO:0000423;GO:0005737;GO:0120317;GO:0048511;GO:0060027;GO:0005871;GO:0009116;GO:1900182;GO:0045494;GO:0008053;GO:0032922;GO:0000122;GO:0005874;GO:0031966;GO:0098982;GO:0016757;GO:0005765;GO:…	cellular_component; biological_process; molecular_function; cellular_component; biological_process; biological_process; biological_process; biological_process; biological_process; biological_process; cellular_component; cellular_component; molecular_function; cellular_component; molecular_function; cellular_component; biological_process; biological_process; biological_process; biological_process;…	plasma membrane; spermatogenesis; cadherin binding; cerebellar granule cell to Purkinje cell synapse; regulation of neurotransmitter receptor localization to postsynaptic specialization membrane; mitotic cytokinesis; nuclear migration along microtubule; establishment or maintenance of cell polarity; cellular response to lipopolysaccharide; positive regulation of protein phosphorylation; NSL compl…	ko00543;ko00261	Exopolysaccharide biosynthesis;Monobactam biosynthesis	nephrocystin-3 [Homo sapiens]	PF13424.10	Tetratricopeptide repeat	Nephrocystin-3 OS=Homo sapiens OX=9606 GN=NPHP3 PE=1 SV=1	4MXJG	Z	Tetratricopeptide repeat	row-8001
gene:ENSG00000197976		AKAP17A	2.40569	-0.118074	0.424029	0.66176	nonsig	4.13364	4.47132	3.81478	4.69283	4.90401	3.87016	373	393	335	401	425	363	GO:0008380;GO:0006397;GO:1990225;GO:0042113;GO:0003723;GO:0005615;GO:0008201;GO:0006355;GO:0016324;GO:0005634;GO:0016607;GO:0005681;GO:0016020;GO:0043484;GO:0031410;GO:0051018;GO:0046789;GO:0098609;GO:0007165;GO:0005829;GO:0044647	biological_process; biological_process; cellular_component; biological_process; molecular_function; cellular_component; molecular_function; biological_process; cellular_component; cellular_component; cellular_component; cellular_component; cellular_component; biological_process; cellular_component; molecular_function; molecular_function; biological_process; biological_process; cellular_component;…	RNA splicing; mRNA processing; rhoptry neck; B cell activation; RNA binding; extracellular space; heparin binding; regulation of DNA-templated transcription; apical plasma membrane; nucleus; nuclear speck; spliceosomal complex; membrane; regulation of RNA splicing; cytoplasmic vesicle; protein kinase A binding; host cell surface receptor binding; cell-cell adhesion; signal transduction; cytosol; …	-	-	A-kinase anchor protein 17A isoform 1 [Homo sapiens]	PF00076.26	RNA recognition motif	A-kinase anchor protein 17A OS=Homo sapiens OX=9606 GN=AKAP17A PE=1 SV=2	4MTW5	K	A kinase (PRKA) anchor protein 17A	row-8095
gene:ENSG00000292345		ZBED1	1.45927	0.152741	0.432741	0.669321	nonsig	2.02367	2.02475	1.5701	1.79984	1.71309	1.42069	274	262	199	232	226	199	GO:0005730;GO:0000785;GO:0000981;GO:0046983;GO:0016605;GO:1990466;GO:0042802;GO:0003723;GO:0001917;GO:0000976;GO:0001227;GO:0006355;GO:0005737;GO:0046872;GO:0005634;GO:0045944;GO:0000978;GO:0044828;GO:0051148;GO:1990837;GO:0001228;GO:0061665;GO:0001835;GO:0000122;GO:0031965;GO:0043565;GO:0034451;GO:0000977;GO:0005813;GO:0005654;GO:0006357;GO:0019789;GO:0016925;GO:0045892;GO:0003712;GO:0003713;GO:…	cellular_component; cellular_component; molecular_function; molecular_function; cellular_component; biological_process; molecular_function; molecular_function; cellular_component; molecular_function; molecular_function; biological_process; cellular_component; molecular_function; cellular_component; biological_process; molecular_function; biological_process; biological_process; molecular_function;…	nucleolus; chromatin; DNA-binding transcription factor activity, RNA polymerase II-specific; protein dimerization activity; PML body; protein autosumoylation; identical protein binding; RNA binding; photoreceptor inner segment; transcription cis-regulatory region binding; DNA-binding transcription repressor activity, RNA polymerase II-specific; regulation of DNA-templated transcription; cytoplasm…	-	-	E3 SUMO-protein ligase ZBED1 [Homo sapiens]	PF05699.18	hAT family C-terminal dimerisation region	E3 SUMO-protein ligase ZBED1 OS=Homo sapiens OX=9606 GN=ZBED1 PE=1 SV=1	4MTR5	K	zinc finger	row-8168
gene:ENSG00000285437		POLR2J3	1.62695	-0.20239	0.434815	0.671296	nonsig	1.52157	2.22704	2.04066	2.76528	1.85937	2.25876	125	154	143	202	127	155	GO:0005886;GO:0006298;GO:0001055;GO:0006366;GO:0010629;GO:0140664;GO:0046983;GO:0000419;GO:0020037;GO:0046325;GO:0016591;GO:0001172;GO:0006368;GO:0016887;GO:0003899;GO:0000418;GO:0006979;GO:0005634;GO:0006369;GO:0006367;GO:0016310;GO:0004601;GO:0016020;GO:0005665;GO:0005654;GO:0016301;GO:0030275;GO:0032300;GO:0003677	cellular_component; biological_process; molecular_function; biological_process; biological_process; molecular_function; molecular_function; cellular_component; molecular_function; biological_process; cellular_component; biological_process; biological_process; molecular_function; molecular_function; cellular_component; biological_process; cellular_component; biological_process; biological_process;…	plasma membrane; mismatch repair; RNA polymerase II activity; transcription by RNA polymerase II; negative regulation of gene expression; ATP-dependent DNA damage sensor activity; protein dimerization activity; RNA polymerase V complex; heme binding; negative regulation of glucose import; RNA polymerase II, holoenzyme; RNA-templated transcription; transcription elongation by RNA polymerase II; AT…	-	-	uncharacterized protein LOC117980938 isoform X1 [Pan paniscus]	PF13656.10	RNA polymerase Rpb3/Rpb11 dimerisation domain	Uroplakin-3b-like protein 2 OS=Homo sapiens OX=9606 GN=UPK3BL2 PE=3 SV=2	4MZ8N	T	negative regulation of Ras protein signal transduction	row-8183
gene:ENSG00000140987		ZSCAN32	2.68969	-0.127203	0.439934	0.675699	nonsig	4.869	5.86888	4.57803	6.44327	6.21089	4.97569	385	467	376	486	455	395	GO:0005886;GO:0031625;GO:0007283;GO:0005730;GO:0008284;GO:0045671;GO:0000981;GO:0051301;GO:0007249;GO:0030097;GO:0045654;GO:0051781;GO:0048471;GO:0043508;GO:0043076;GO:0043066;GO:0033674;GO:0010804;GO:0003682;GO:0042802;GO:0046982;GO:0003723;GO:0001817;GO:0003700;GO:0000976;GO:0007049;GO:0016604;GO:0001227;GO:0006355;GO:0005737;GO:0046872;GO:0044794;GO:0005634;GO:0043433;GO:0045944;GO:0015630;GO:…	cellular_component; molecular_function; biological_process; cellular_component; biological_process; biological_process; molecular_function; biological_process; biological_process; biological_process; biological_process; biological_process; cellular_component; biological_process; cellular_component; biological_process; biological_process; biological_process; molecular_function; molecular_function;…	plasma membrane; ubiquitin protein ligase binding; spermatogenesis; nucleolus; positive regulation of cell population proliferation; negative regulation of osteoclast differentiation; DNA-binding transcription factor activity, RNA polymerase II-specific; cell division; I-kappaB kinase/NF-kappaB signaling; hemopoiesis; positive regulation of megakaryocyte differentiation; positive regulation of ce…	ko05168	Herpes simplex virus 1 infection	zinc finger and SCAN domain-containing protein 32 isoform X1 [Homo sapiens]	PF13465.10	Zinc-finger double domain	Zinc finger and SCAN domain-containing protein 32 OS=Homo sapiens OX=9606 GN=ZSCAN32 PE=1 SV=3	4MXMN	K	Myb/SANT-like DNA-binding domain	row-8225
gene:ENSG00000076351		SLC46A1	1.09659	-0.225225	0.451218	0.683355	nonsig	1.1464	0.700963	1.44726	1.02643	1.12459	1.48623	223	132	242	191	213	289	GO:0005886;GO:0070062;GO:0002760;GO:0015886;GO:0015884;GO:0046677;GO:0015350;GO:0015232;GO:0048538;GO:0140361;GO:0015647;GO:0015835;GO:0042168;GO:0034486;GO:0022857;GO:0098838;GO:0005542;GO:0045087;GO:0046655;GO:0005737;GO:0015078;GO:0016324;GO:0006879;GO:0055085;GO:0070430;GO:0016323;GO:1902600;GO:0031526;GO:0070233;GO:0061059;GO:0008517;GO:0005768;GO:1904447;GO:0009986;GO:0016020;GO:0043029;GO:…	cellular_component; cellular_component; biological_process; biological_process; biological_process; biological_process; molecular_function; molecular_function; biological_process; biological_process; molecular_function; biological_process; biological_process; biological_process; molecular_function; biological_process; molecular_function; biological_process; biological_process; cellular_component;…	plasma membrane; extracellular exosome; positive regulation of antimicrobial humoral response; heme transport; folic acid transport; response to antibiotic; methotrexate transmembrane transporter activity; heme transmembrane transporter activity; thymus development; cyclic-GMP-AMP transmembrane import across plasma membrane; peptidoglycan transmembrane transporter activity; peptidoglycan transpor…	ko04978;ko01523;ko04977	Mineral absorption;Antifolate resistance;Vitamin digestion and absorption	proton-coupled folate transporter isoform 1 [Homo sapiens]	PF07690.20	Major Facilitator Superfamily	Proton-coupled folate transporter OS=Homo sapiens OX=9606 GN=SLC46A1 PE=1 SV=1	4MU2A	P	Major Facilitator Superfamily	row-8341
gene:ENSG00000292358		GTPBP6	2.86036	0.186387	0.451907	0.683812	nonsig	5.99668	6.48632	8.13463	4.6541	7.94803	5.05879	337	352	428	250	434	295	GO:0046872;GO:0005524;GO:0003924;GO:0005525;GO:0016887;GO:0009408;GO:0032790;GO:0006400;GO:0097216;GO:0043022;GO:0043023;GO:0009507;GO:0019843;GO:0072344;GO:0005829;GO:0005737	molecular_function; molecular_function; molecular_function; molecular_function; molecular_function; biological_process; biological_process; biological_process; molecular_function; molecular_function; molecular_function; cellular_component; molecular_function; biological_process; cellular_component; cellular_component;	metal ion binding; ATP binding; GTPase activity; GTP binding; ATP hydrolysis activity; response to heat; ribosome disassembly; tRNA modification; guanosine tetraphosphate binding; ribosome binding; ribosomal large subunit binding; chloroplast; rRNA binding; rescue of stalled ribosome; cytosol; cytoplasm;	-	-	putative GTP-binding protein 6 [Homo sapiens]	PF16360.9	GTP-binding GTPase Middle Region	Putative GTP-binding protein 6 OS=Homo sapiens OX=9606 GN=GTPBP6 PE=1 SV=4	4N4NE	S	GTP-binding GTPase Middle Region	row-8348
gene:ENSG00000186468		RPS23	7.59389	-0.129318	0.452678	0.684406	nonsig	286.275	148.968	172.596	150.956	162.181	279.359	12179	11285	11828	10724	11411	16173	GO:0005886;GO:0005730;GO:0005743;GO:0005763;GO:0034063;GO:0032040;GO:0062040;GO:0019843;GO:0006412;GO:0000462;GO:0007619;GO:0042788;GO:0098794;GO:0009612;GO:0007605;GO:1990145;GO:0001666;GO:0003723;GO:0042274;GO:0031090;GO:0020011;GO:0005739;GO:2000640;GO:0005737;GO:0015935;GO:0005634;GO:0005791;GO:0005783;GO:0002181;GO:0007638;GO:0022626;GO:0003729;GO:0000049;GO:0098556;GO:0016020;GO:0008049;GO:…	cellular_component; cellular_component; cellular_component; cellular_component; biological_process; cellular_component; cellular_component; molecular_function; biological_process; biological_process; biological_process; cellular_component; cellular_component; biological_process; biological_process; biological_process; biological_process; molecular_function; biological_process; cellular_component;…	plasma membrane; nucleolus; mitochondrial inner membrane; mitochondrial small ribosomal subunit; stress granule assembly; small-subunit processome; fungal biofilm matrix; rRNA binding; translation; maturation of SSU-rRNA from tricistronic rRNA transcript (SSU-rRNA, 5.8S rRNA, LSU-rRNA); courtship behavior; polysomal ribosome; postsynapse; response to mechanical stimulus; sensory perception of sou…	ko03010	Ribosome	40S ribosomal protein S23 [Vulpes vulpes]	PF00164.29	Ribosomal protein S12/S23	Small ribosomal subunit protein uS12 OS=Rattus norvegicus OX=10116 GN=Rps23 PE=1 SV=3	4J86G	J	ribosomal protein	row-8356
gene:ENSG00000205138		SDHAF1	3.06692	-0.15025	0.484776	0.708977	nonsig	5.58929	7.59405	8.2787	7.63776	8.87306	6.72752	189	247	261	246	291	235	GO:0005759;GO:0005654;GO:0034553;GO:0005739	cellular_component; cellular_component; biological_process; cellular_component;	mitochondrial matrix; nucleoplasm; mitochondrial respiratory chain complex II assembly; mitochondrion;	-	-	succinate dehydrogenase assembly factor 1, mitochondrial [Homo sapiens]	PF05347.19	Complex 1 protein (LYR family)	Succinate dehydrogenase assembly factor 1, mitochondrial OS=Homo sapiens OX=9606 GN=SDHAF1 PE=1 SV=1	4N6ZA	S	Succinate dehydrogenase complex assembly factor 1	row-8638
		-	-	non-receptor tyrosine-protein kinase TNK1 isoform 1 [Homo sapiens]	PF07714.21	Protein tyrosine and serine/threonine kinase	Non-receptor tyrosine-protein kinase TNK1 OS=Homo sapiens OX=9606 GN=TNK1 PE=1 SV=3	4N3BM	T	Belongs to the protein kinase superfamily. Tyr protein kinase family	row-8728
gene:ENSG00000292339		ASMTL	1.40447	-0.179577	0.506964	0.725177	nonsig	1.43585	1.92058	1.36512	2.01154	1.65413	1.55888	89	115	79	119	100	100	GO:0006629;GO:0017000;GO:0046219;GO:0055086;GO:0006412;GO:0008584;GO:0008172;GO:0009117;GO:0042802;GO:1990748;GO:0032259;GO:0005737;GO:0017096;GO:0005634;GO:0036221;GO:0008757;GO:0047429;GO:0008171;GO:2000019;GO:0042803;GO:0036218;GO:0030187;GO:0005829	biological_process; biological_process; biological_process; biological_process; biological_process; biological_process; molecular_function; biological_process; molecular_function; biological_process; biological_process; cellular_component; molecular_function; cellular_component; molecular_function; molecular_function; molecular_function; molecular_function; biological_process; molecular_function;…	lipid metabolic process; antibiotic biosynthetic process; indolalkylamine biosynthetic process; nucleobase-containing small molecule metabolic process; translation; male gonad development; S-methyltransferase activity; nucleotide metabolic process; identical protein binding; cellular detoxification; methylation; cytoplasm; acetylserotonin O-methyltransferase activity; nucleus; UTP diphosphatase a…	-	-	probable bifunctional dTTP/UTP pyrophosphatase/methyltransferase protein isoform 1 [Homo sapiens]	PF02545.18	Maf-like protein	Probable bifunctional dTTP/UTP pyrophosphatase/methyltransferase protein OS=Homo sapiens OX=9606 GN=ASMTL PE=1 SV=3	4MVT8	D	O-methyltransferase-like	row-8832
gene:ENSG00000117410		ATP6V0B	6.41708	-0.0820573	0.508715	0.726202	nonsig	86.5317	71.1925	91.2496	79.7357	89.0192	90.9148	2997	2357	2759	2633	2955	2946	GO:0005886;GO:0031625;GO:0006897;GO:0007042;GO:0070374;GO:0070062;GO:0005773;GO:0061795;GO:0033177;GO:0005774;GO:0007035;GO:0045851;GO:0101003;GO:0033181;GO:0005925;GO:0016887;GO:0071944;GO:0016241;GO:0000325;GO:0006623;GO:0030177;GO:0070266;GO:0010008;GO:0033179;GO:0006816;GO:0015078;GO:0006879;GO:0033227;GO:0000324;GO:0035577;GO:0005783;GO:1902600;GO:0008021;GO:0007033;GO:0000329;GO:0030672;GO:…	cellular_component; molecular_function; biological_process; biological_process; biological_process; cellular_component; cellular_component; biological_process; cellular_component; cellular_component; biological_process; biological_process; cellular_component; cellular_component; cellular_component; molecular_function; cellular_component; biological_process; cellular_component; biological_process;…	plasma membrane; ubiquitin protein ligase binding; endocytosis; lysosomal lumen acidification; positive regulation of ERK1 and ERK2 cascade; extracellular exosome; vacuole; Golgi lumen acidification; proton-transporting two-sector ATPase complex, proton-transporting domain; vacuolar membrane; vacuolar acidification; pH reduction; ficolin-1-rich granule membrane; plasma membrane proton-transportin…	ko05165;ko04145;ko05110;ko01100;ko04721;ko00190;ko05323;ko05152;ko05120;ko04142	Human papillomavirus infection;Phagosome;Vibrio cholerae infection;Metabolic pathways;Synaptic vesicle cycle;Oxidative phosphorylation;Rheumatoid arthritis;Tuberculosis;Epithelial cell signaling in Helicobacter pylori infection;Lysosome	V-type proton ATPase 21 kDa proteolipid subunit c'' isoform X1 [Pan paniscus]	PF00137.25	ATP synthase subunit C	V-type proton ATPase 21 kDa proteolipid subunit c'' OS=Homo sapiens OX=9606 GN=ATP6V0B PE=1 SV=1	4N9HC	C	ATP synthase subunit C	row-8850
gene:ENSG00000111711		GOLT1B	5.03663	0.0771802	0.51143	0.728405	nonsig	32.349	31.1065	36.1639	31.7485	29.0363	30.9471	2956	2718	3135	2749	2573	2985	GO:0016020;GO:0005635;GO:0000139;GO:0048193;GO:0043123;GO:0005783;GO:0005801;GO:0006886;GO:0032991;GO:0042147;GO:0006895;GO:0005794;GO:0006888;GO:0000137;GO:0030134;GO:0005802;GO:0015031;GO:0005829	cellular_component; cellular_component; cellular_component; biological_process; biological_process; cellular_component; cellular_component; biological_process; cellular_component; biological_process; biological_process; cellular_component; biological_process; cellular_component; cellular_component; cellular_component; biological_process; cellular_component;	membrane; nuclear envelope; Golgi membrane; Golgi vesicle transport; positive regulation of I-kappaB kinase/NF-kappaB signaling; endoplasmic reticulum; cis-Golgi network; intracellular protein transport; protein-containing complex; retrograde transport, endosome to Golgi; Golgi to endosome transport; Golgi apparatus; endoplasmic reticulum to Golgi vesicle-mediated transport; Golgi cis cisterna; C…	-	-	vesicle transport protein GOT1B [Loxodonta africana]	PF04178.16	Got1/Sft2-like family	Vesicle transport protein GOT1B OS=Homo sapiens OX=9606 GN=GOLT1B PE=1 SV=1	49AW1	P	Vesicle transport protein GOT1B	row-8869
gene:ENSG00000013563		DNASE1L1	3.31928	0.0846137	0.511584	0.728405	nonsig	9.6309	9.38914	8.75512	8.71511	9.98764	7.59971	760	729	653	655	739	615	GO:0070062;GO:0005635;GO:0006308;GO:0004530;GO:0042588;GO:0002673;GO:0035580;GO:0005509;GO:0005576;GO:0003779;GO:0001942;GO:0005737;GO:0046872;GO:0010623;GO:0005634;GO:0005783;GO:0004519;GO:0006915;GO:0006309;GO:0002283;GO:0004536;GO:0003335;GO:0070948;GO:0004520;GO:0006259;GO:0003677	cellular_component; cellular_component; biological_process; molecular_function; cellular_component; biological_process; cellular_component; molecular_function; cellular_component; molecular_function; biological_process; cellular_component; molecular_function; biological_process; cellular_component; cellular_component; molecular_function; biological_process; biological_process; biological_process;…	extracellular exosome; nuclear envelope; DNA catabolic process; deoxyribonuclease I activity; zymogen granule; regulation of acute inflammatory response; specific granule lumen; calcium ion binding; extracellular region; actin binding; hair follicle development; cytoplasm; metal ion binding; programmed cell death involved in cell development; nucleus; endoplasmic reticulum; endonuclease activity;…	-	-	deoxyribonuclease-1-like 1 isoform X1 [Homo sapiens]	PF03372.27	Endonuclease/Exonuclease/phosphatase family	Deoxyribonuclease-1-like 1 OS=Homo sapiens OX=9606 GN=DNASE1L1 PE=1 SV=1	4N0GE	L	deoxyribonuclease I	row-8873
gene:ENSG00000184752		NDUFA12	6.04181	-0.108058	0.515366	0.731893	nonsig	60.2741	68.4026	62.5702	58.5157	64.7293	76.3204	1020	1116	995	950	1065	1337	GO:0006979;GO:0005747;GO:0005743;GO:0007585;GO:0032981;GO:0042775;GO:0009060;GO:0042776;GO:0005739;GO:0008137;GO:0005829	biological_process; cellular_component; cellular_component; biological_process; biological_process; biological_process; biological_process; biological_process; cellular_component; molecular_function; cellular_component;	response to oxidative stress; mitochondrial respiratory chain complex I; mitochondrial inner membrane; respiratory gaseous exchange by respiratory system; mitochondrial respiratory chain complex I assembly; mitochondrial ATP synthesis coupled electron transport; aerobic respiration; proton motive force-driven mitochondrial ATP synthesis; mitochondrion; NADH dehydrogenase (ubiquinone) activity; cy…	ko04714;ko04932;ko05012;ko04723;ko05016;ko01100;ko00190;ko05010	Thermogenesis;Non-alcoholic fatty liver disease;Parkinson disease;Retrograde endocannabinoid signaling;Huntington disease;Metabolic pathways;Oxidative phosphorylation;Alzheimer disease	NADH dehydrogenase [ubiquinone] 1 alpha subcomplex subunit 12 isoform X2 [Pongo abelii]	PF05071.20	NADH ubiquinone oxidoreductase subunit NDUFA12	NADH dehydrogenase [ubiquinone] 1 alpha subcomplex subunit 12 OS=Gorilla gorilla gorilla OX=9595 GN=NDUFA12 PE=2 SV=1	4MW9A	C	NADH dehydrogenase (ubiquinone) activity	row-8896
gene:ENSG00000178605		GTPBP6	1.94254	0.236479	0.524028	0.737818	nonsig	3.8149	2.55507	3.29098	3.69724	1.39408	2.90486	214	139	173	198	76	169	GO:0046872;GO:0005524;GO:0003924;GO:0005525;GO:0016887;GO:0009408;GO:0032790;GO:0006400;GO:0097216;GO:0043022;GO:0043023;GO:0009507;GO:0019843;GO:0072344;GO:0005829;GO:0005737	molecular_function; molecular_function; molecular_function; molecular_function; molecular_function; biological_process; biological_process; biological_process; molecular_function; molecular_function; molecular_function; cellular_component; molecular_function; biological_process; cellular_component; cellular_component;	metal ion binding; ATP binding; GTPase activity; GTP binding; ATP hydrolysis activity; response to heat; ribosome disassembly; tRNA modification; guanosine tetraphosphate binding; ribosome binding; ribosomal large subunit binding; chloroplast; rRNA binding; rescue of stalled ribosome; cytosol; cytoplasm;	-	-	putative GTP-binding protein 6 [Homo sapiens]	PF16360.9	GTP-binding GTPase Middle Region	Putative GTP-binding protein 6 OS=Homo sapiens OX=9606 GN=GTPBP6 PE=1 SV=4	4N4NE	S	GTP-binding GTPase Middle Region	row-8972
gene:ENSG00000171863		RPS7	8.84332	-0.0618837	0.525919	0.739013	nonsig	441.977	463.294	453.955	474.32	451.637	465.384	9529	9543	9372	9371	9481	10668	GO:0005730;GO:0050821;GO:0051726;GO:0032991;GO:0032040;GO:0030097;GO:0030686;GO:1990904;GO:0006412;GO:0005925;GO:0009506;GO:0042788;GO:0098794;GO:0003723;GO:0042274;GO:0048027;GO:0010628;GO:2000059;GO:0005737;GO:0005634;GO:0005783;GO:1904667;GO:0002181;GO:0022626;GO:0042254;GO:0003729;GO:1990948;GO:0019901;GO:0009986;GO:0016020;GO:0043009;GO:0014033;GO:1902255;GO:0005840;GO:0006364;GO:0045202;GO:…	cellular_component; biological_process; biological_process; cellular_component; cellular_component; biological_process; cellular_component; cellular_component; biological_process; cellular_component; cellular_component; cellular_component; cellular_component; molecular_function; biological_process; molecular_function; biological_process; biological_process; cellular_component; cellular_component;…	nucleolus; protein stabilization; regulation of cell cycle; protein-containing complex; small-subunit processome; hemopoiesis; 90S preribosome; ribonucleoprotein complex; translation; focal adhesion; plasmodesma; polysomal ribosome; postsynapse; RNA binding; ribosomal small subunit biogenesis; mRNA 5'-UTR binding; positive regulation of gene expression; negative regulation of ubiquitin-dependent …	ko03010	Ribosome	40S ribosomal protein S7-like [Choloepus didactylus]	PF01251.22	Ribosomal protein S7e	Small ribosomal subunit protein eS7 OS=Rattus norvegicus OX=10116 GN=Rps7 PE=1 SV=1	48YQV	J	cytoplasmic translation	row-8989
gene:ENSG00000002330		BAD	4.92767	0.0735602	0.526561	0.739061	nonsig	33.7454	29.6406	28.494	29.8927	29.358	25.9896	964	862	787	840	844	784	GO:0007283;GO:0010508;GO:0006919;GO:0010918;GO:0045862;GO:0071889;GO:0071456;GO:0009410;GO:0009725;GO:0034201;GO:0097138;GO:0019050;GO:0090200;GO:0010033;GO:0032024;GO:0045582;GO:0006007;GO:0046031;GO:1902220;GO:0071316;GO:1901423;GO:0008630;GO:0019903;GO:0042542;GO:0097192;GO:0043280;GO:0043200;GO:0008289;GO:0097191;GO:0001666;GO:0050673;GO:0019051;GO:0042593;GO:0005739;GO:0008625;GO:0050679;GO:…	biological_process; biological_process; biological_process; biological_process; biological_process; molecular_function; biological_process; biological_process; biological_process; biological_process; cellular_component; biological_process; biological_process; biological_process; biological_process; biological_process; biological_process; biological_process; biological_process; biological_process;…	spermatogenesis; positive regulation of autophagy; activation of cysteine-type endopeptidase activity involved in apoptotic process; positive regulation of mitochondrial membrane potential; positive regulation of proteolysis; 14-3-3 protein binding; cellular response to hypoxia; response to xenobiotic stimulus; response to hormone; response to oleic acid; BAD-BCL-2 complex; suppression by virus o…	ko05165;ko05223;ko01522;ko05221;ko04022;ko05010;ko05203;ko04140;ko05213;ko04370;ko05162;ko05145;ko05160;ko05211;ko05168;ko04012;ko04151;ko04910;ko04919;ko05218;ko04722;ko04510;ko01524;ko05014;ko05225;ko04062;ko05212;ko04024;ko05210;ko05161;ko05200;ko05152;ko01521;ko05215;ko05170;ko04014;ko05220;ko04210	Human papillomavirus infection;Non-small cell lung cancer;Endocrine resistance;Acute myeloid leukemi;cGMP-PKG signaling pathway;Alzheimer disease;Viral carcinogenesis;Autophagy - animal;Endometrial cancer;VEGF signaling pathway;Measles;Toxoplasmosis;Hepatitis C;Renal cell carcinom;Herpes simplex virus 1 infection;ErbB signaling pathway;PI3K-Akt signaling pathway;Insulin signaling pathway;Thyroid …	bcl2-associated agonist of cell death [Homo sapiens]	PF10514.13	Pro-apoptotic Bcl-2 protein, BAD	Bcl2-associated agonist of cell death OS=Homo sapiens OX=9606 GN=BAD PE=1 SV=3	4N1S1	C	BCL2-associated agonist of cell death	row-9000
gene:ENSG00000284762		PDE8B	0.914297	-1.08264	0.534374	0.744776	nonsig	0.488574	1.50872	0	0.687872	2.32404	1.13874	50	149	0	67	230	121	GO:0005886;GO:0007626;GO:0001780;GO:0009410;GO:0060700;GO:0030431;GO:0030016;GO:0046549;GO:0097060;GO:0030435;GO:0042622;GO:0010753;GO:0008306;GO:0060976;GO:0004115;GO:0071222;GO:0001934;GO:0036126;GO:0050900;GO:0030224;GO:0001975;GO:1901046;GO:0008152;GO:0005929;GO:1990266;GO:0019953;GO:0042802;GO:0031514;GO:0007601;GO:0043197;GO:0050729;GO:0046958;GO:0005737;GO:0046872;GO:0051281;GO:0003279;GO:…	cellular_component; biological_process; biological_process; biological_process; biological_process; biological_process; cellular_component; biological_process; cellular_component; biological_process; cellular_component; biological_process; biological_process; biological_process; molecular_function; biological_process; biological_process; cellular_component; biological_process; biological_process;…	plasma membrane; locomotory behavior; neutrophil homeostasis; response to xenobiotic stimulus; regulation of ribonuclease activity; sleep; myofibril; retinal cone cell development; synaptic membrane; sporulation resulting in formation of a cellular spore; photoreceptor outer segment membrane; positive regulation of cGMP-mediated signaling; associative learning; coronary vasculature development; 3…	ko00230;ko04934;ko00260;ko05032;ko04927;ko01100	Purine metabolism;Cushing syndrome;Glycine, serine and threonine metabolism;Morphine addiction;Cortisol synthesis and secretion;Metabolic pathways	high affinity cAMP-specific and IBMX-insensitive 3',5'-cyclic phosphodiesterase 8B isoform 1 [Homo sapiens]	PF00233.23	3'5'-cyclic nucleotide phosphodiesterase	High affinity cAMP-specific and IBMX-insensitive 3',5'-cyclic phosphodiesterase 8B OS=Homo sapiens OX=9606 GN=PDE8B PE=1 SV=2	4N02I	F	PAS domain	row-9064
gene:ENSG00000214717		ZBED1	1.34086	0.120928	0.537142	0.746621	nonsig	1.76194	1.72577	1.37758	1.55338	1.52313	1.29056	239	223	175	201	200	181	GO:0005730;GO:0000785;GO:0000981;GO:0046983;GO:0016605;GO:1990466;GO:0042802;GO:0003723;GO:0001917;GO:0000976;GO:0001227;GO:0006355;GO:0005737;GO:0046872;GO:0005634;GO:0045944;GO:0000978;GO:0044828;GO:0051148;GO:1990837;GO:0001228;GO:0061665;GO:0001835;GO:0000122;GO:0031965;GO:0043565;GO:0034451;GO:0000977;GO:0005813;GO:0005654;GO:0006357;GO:0019789;GO:0016925;GO:0045892;GO:0003712;GO:0003713;GO:…	cellular_component; cellular_component; molecular_function; molecular_function; cellular_component; biological_process; molecular_function; molecular_function; cellular_component; molecular_function; molecular_function; biological_process; cellular_component; molecular_function; cellular_component; biological_process; molecular_function; biological_process; biological_process; molecular_function;…	nucleolus; chromatin; DNA-binding transcription factor activity, RNA polymerase II-specific; protein dimerization activity; PML body; protein autosumoylation; identical protein binding; RNA binding; photoreceptor inner segment; transcription cis-regulatory region binding; DNA-binding transcription repressor activity, RNA polymerase II-specific; regulation of DNA-templated transcription; cytoplasm…	-	-	E3 SUMO-protein ligase ZBED1 [Homo sapiens]	PF05699.18	hAT family C-terminal dimerisation region	E3 SUMO-protein ligase ZBED1 OS=Homo sapiens OX=9606 GN=ZBED1 PE=1 SV=1	4MTR5	K	zinc finger	row-9089
gene:ENSG00000176018		LYSMD3	3.28584	0.0864291	0.545274	0.752166	nonsig	8.13693	8.96219	10.0547	9.35483	7.50889	8.70719	999	1034	1146	1034	874	1073	GO:0005886;GO:0016020;GO:0000139;GO:0007030;GO:0005794;GO:0042834	cellular_component; cellular_component; cellular_component; biological_process; cellular_component; molecular_function;	plasma membrane; membrane; Golgi membrane; Golgi organization; Golgi apparatus; peptidoglycan binding;	-	-	lysM and putative peptidoglycan-binding domain-containing protein 3 isoform 1 [Homo sapiens]	PF01476.24	LysM domain	LysM and putative peptidoglycan-binding domain-containing protein 3 OS=Homo sapiens OX=9606 GN=LYSMD3 PE=1 SV=2	4MW30	S	Lysin motif	row-9158
gene:ENSG00000114850		SSR3	5.95965	-0.0937209	0.545736	0.75236	nonsig	61.036	52.6558	72.5244	61.2776	56.59	65.1945	6374	5454	7331	6548	6133	7661	GO:0005784;GO:0005783;GO:0006614;GO:0005789	cellular_component; cellular_component; biological_process; cellular_component;	Sec61 translocon complex; endoplasmic reticulum; SRP-dependent cotranslational protein targeting to membrane; endoplasmic reticulum membrane;	ko04141	Protein processing in endoplasmic reticulum	translocon-associated protein subunit gamma isoform X1 [Pan paniscus]	PF07074.16	Translocon-associated protein, gamma subunit (TRAP-gamma)	Translocon-associated protein subunit gamma OS=Homo sapiens OX=9606 GN=SSR3 PE=1 SV=1	4MZCI	U	SRP-dependent cotranslational protein targeting to membrane	row-9164
gene:ENSG00000106460		TMEM106B	3.28181	0.083414	0.562262	0.764079	nonsig	8.35001	10.345	9.75711	9.17025	7.70268	7.38005	1726	2294	2066	1919	1831	1974	GO:0005886;GO:1905671;GO:0035780;GO:0007042;GO:0032755;GO:0070050;GO:0007041;GO:0043410;GO:1900006;GO:0043123;GO:0042116;GO:0051117;GO:0045087;GO:0032731;GO:0005764;GO:0035781;GO:0032418;GO:0005768;GO:0045348;GO:1904407;GO:0031902;GO:0048813;GO:0005765;GO:1905146;GO:0005789;GO:0007040;GO:0032760	cellular_component; biological_process; biological_process; biological_process; biological_process; biological_process; biological_process; biological_process; biological_process; biological_process; biological_process; molecular_function; biological_process; biological_process; cellular_component; biological_process; biological_process; cellular_component; biological_process; biological_process;…	plasma membrane; regulation of lysosome organization; CD80 biosynthetic process; lysosomal lumen acidification; positive regulation of interleukin-6 production; neuron cellular homeostasis; lysosomal transport; positive regulation of MAPK cascade; positive regulation of dendrite development; positive regulation of I-kappaB kinase/NF-kappaB signaling; macrophage activation; ATPase binding; innate …	-	-	transmembrane protein 106B [Gorilla gorilla gorilla]	PF07092.16	TM106 protein C-terminal domain	Transmembrane protein 106B OS=Homo sapiens OX=9606 GN=TMEM106B PE=1 SV=2	4N2GM	U	Protein of unknown function (DUF1356)	row-9296
gene:ENSG00000205755		CRLF2	1.40136	-0.223562	0.578414	0.774591	nonsig	2.241	0.929986	1.59313	2.39115	1.77489	1.22565	106	43	71	108	81	66	GO:0005886;GO:0008284;GO:0033005;GO:1904894;GO:0042010;GO:0050766;GO:0004896;GO:0006954;GO:0044877;GO:0005576;GO:0035723;GO:0032754;GO:0005125;GO:0019955;GO:0009897;GO:0043235;GO:0009986;GO:0019221	cellular_component; biological_process; biological_process; biological_process; molecular_function; biological_process; molecular_function; biological_process; molecular_function; cellular_component; biological_process; biological_process; molecular_function; molecular_function; cellular_component; cellular_component; cellular_component; biological_process;	plasma membrane; positive regulation of cell population proliferation; positive regulation of mast cell activation; positive regulation of receptor signaling pathway via STAT; interleukin-15 receptor activity; positive regulation of phagocytosis; cytokine receptor activity; inflammatory response; protein-containing complex binding; extracellular region; interleukin-15-mediated signaling pathway; …	ko04060;ko04630	Cytokine-cytokine receptor interaction;JAK-STAT signaling pathway	cytokine receptor-like factor 2 isoform 1 precursor [Homo sapiens]	PF21605.1	Cytokine receptor-like factor 2-like, D2 domain	Cytokine receptor-like factor 2 OS=Homo sapiens OX=9606 GN=CRLF2 PE=1 SV=1	4N7PN	T	Cytokine receptor-like factor 2	row-9434
gene:ENSG00000119048		UBE2B	5.4534	-0.0627877	0.579284	0.77518	nonsig	40.1075	45.66	43.7497	44.2546	43.0949	40.3154	1929	2290	2105	2255	2136	2188	GO:0005886;GO:0010039;GO:0007283;GO:1990234;GO:0009410;GO:1903755;GO:0005643;GO:0005680;GO:0030435;GO:0006511;GO:0062040;GO:0044314;GO:0031398;GO:0085020;GO:0033145;GO:0032933;GO:0042802;GO:0001650;GO:0044389;GO:0004842;GO:0071276;GO:0005694;GO:0016604;GO:0035370;GO:0005737;GO:1990305;GO:0007412;GO:1904262;GO:0061631;GO:0140673;GO:0016322;GO:0000122;GO:0006282;GO:0000278;GO:0010845;GO:0030335;GO:…	cellular_component; biological_process; biological_process; cellular_component; biological_process; biological_process; cellular_component; cellular_component; biological_process; biological_process; cellular_component; biological_process; biological_process; biological_process; biological_process; biological_process; molecular_function; cellular_component; molecular_function; molecular_function;…	plasma membrane; response to iron ion; spermatogenesis; transferase complex; response to xenobiotic stimulus; positive regulation of SUMO transferase activity; nuclear pore; anaphase-promoting complex; sporulation resulting in formation of a cellular spore; ubiquitin-dependent protein catabolic process; fungal biofilm matrix; protein K27-linked ubiquitination; positive regulation of protein ubiqu…	ko04120	Ubiquitin mediated proteolysis	ubiquitin-conjugating enzyme E2 B [Rattus rattus]	PF00179.30	Ubiquitin-conjugating enzyme	Ubiquitin-conjugating enzyme E2 B OS=Rattus norvegicus OX=10116 GN=Ube2b PE=2 SV=1	48YFS	O	ubiquitin-conjugating enzyme	row-9441
gene:ENSG00000101888		NXT2	2.61582	0.129465	0.57962	0.775325	nonsig	4.75926	4.66717	7.087	5.6401	3.86121	5.22598	371	339	475	398	273	408	GO:0005635;GO:0005643;GO:0050829;GO:0042272;GO:0048471;GO:0045824;GO:0006606;GO:0031267;GO:0000054;GO:0005737;GO:0006406;GO:0005634;GO:0016607;GO:0016973;GO:0044613;GO:0061608;GO:0006405;GO:0006611;GO:0005654;GO:0017053;GO:0015031;GO:0005829	cellular_component; cellular_component; biological_process; cellular_component; cellular_component; biological_process; biological_process; molecular_function; biological_process; cellular_component; biological_process; cellular_component; cellular_component; biological_process; cellular_component; molecular_function; biological_process; biological_process; cellular_component; cellular_component;…	nuclear envelope; nuclear pore; defense response to Gram-negative bacterium; nuclear RNA export factor complex; perinuclear region of cytoplasm; negative regulation of innate immune response; protein import into nucleus; small GTPase binding; ribosomal subunit export from nucleus; cytoplasm; mRNA export from nucleus; nucleus; nuclear speck; poly(A)+ mRNA export from nucleus; nuclear pore central …	ko05164;ko03015;ko03008;ko03013	Influenza A;mRNA surveillance pathway;Ribosome biogenesis in eukaryotes;Nucleocytoplasmic transport	NTF2-related export protein 2 isoform 1 [Homo sapiens]	PF02136.24	Nuclear transport factor 2 (NTF2) domain	NTF2-related export protein 2 OS=Homo sapiens OX=9606 GN=NXT2 PE=1 SV=1	4MV4K	A	Nuclear transport factor 2 (NTF2) domain	row-9443
gene:ENSG00000262814		MRPL12	6.72152	0.0846129	0.5936	0.783386	nonsig	111.877	88.2598	129.489	96.0334	103.433	102.679	3376	2575	3661	2767	3035	3215	GO:0005743;GO:0032543;GO:1990904;GO:0005840;GO:0006390;GO:0003735;GO:0003723;GO:0005759;GO:0045893;GO:0005761;GO:0009507;GO:0003729;GO:0005739;GO:0042645;GO:0005762;GO:0006412	cellular_component; biological_process; cellular_component; cellular_component; biological_process; molecular_function; molecular_function; cellular_component; biological_process; cellular_component; cellular_component; molecular_function; cellular_component; cellular_component; cellular_component; biological_process;	mitochondrial inner membrane; mitochondrial translation; ribonucleoprotein complex; ribosome; mitochondrial transcription; structural constituent of ribosome; RNA binding; mitochondrial matrix; positive regulation of DNA-templated transcription; mitochondrial ribosome; chloroplast; mRNA binding; mitochondrion; mitochondrial nucleoid; mitochondrial large ribosomal subunit; translation;	ko03010	Ribosome	large ribosomal subunit protein bL12m [Homo sapiens]	PF00542.23	Ribosomal protein L7/L12 C-terminal domain	Large ribosomal subunit protein bL12m OS=Homo sapiens OX=9606 GN=MRPL12 PE=1 SV=2	4N1B1	J	Ribosomal protein L7/L12 dimerisation domain	row-9573
gene:ENSG00000165997		ARL5B	2.73597	0.0881369	0.594355	0.784137	nonsig	4.75005	7.1043	5.9872	5.86364	5.34321	5.16729	1019	1473	1203	1201	1114	1150	GO:0005886;GO:0007283;GO:0016192;GO:0097061;GO:0120183;GO:0030496;GO:0009404;GO:0000281;GO:0030838;GO:0032153;GO:0042147;GO:0006893;GO:1905606;GO:0048488;GO:0005929;GO:0001726;GO:0007224;GO:0006890;GO:0055038;GO:0031113;GO:0061512;GO:0043197;GO:0031503;GO:0030036;GO:0099562;GO:0032588;GO:0007264;GO:0005737;GO:0046872;GO:1903441;GO:0005818;GO:0007112;GO:0048193;GO:0048259;GO:0034333;GO:0005930;GO:…	cellular_component; biological_process; biological_process; biological_process; biological_process; cellular_component; biological_process; biological_process; biological_process; cellular_component; biological_process; biological_process; biological_process; biological_process; cellular_component; cellular_component; biological_process; biological_process; cellular_component; biological_process;…	plasma membrane; spermatogenesis; vesicle-mediated transport; dendritic spine organization; positive regulation of focal adhesion disassembly; midbody; toxin metabolic process; mitotic cytokinesis; positive regulation of actin filament polymerization; cell division site; retrograde transport, endosome to Golgi; Golgi to plasma membrane transport; regulation of presynapse assembly; synaptic vesicl…	-	-	ADP-ribosylation factor-like protein 5B [Vulpes vulpes]	PF00025.25	ADP-ribosylation factor family	ADP-ribosylation factor-like protein 5B OS=Mus musculus OX=10090 GN=Arl5b PE=2 SV=3	491CF	U	Belongs to the small GTPase superfamily. Arf family	row-9576
gene:ENSG00000169100		SLC25A6	5.56124	-0.0786057	0.602319	0.790434	nonsig	49.1498	39.8387	48.4528	50.3865	54.4998	37.3644	2133	1672	1970	2088	2300	1683	GO:0005886;GO:0007283;GO:0006839;GO:0006783;GO:0015291;GO:1990554;GO:0005744;GO:0051480;GO:0022857;GO:0015234;GO:0042802;GO:0010117;GO:1990830;GO:0031514;GO:0015217;GO:0071277;GO:0060546;GO:0070555;GO:0048316;GO:0055085;GO:0046902;GO:0015139;GO:0048364;GO:0015228;GO:1990845;GO:0000002;GO:1902559;GO:0031966;GO:0046964;GO:0035435;GO:0015108;GO:0061051;GO:0051124;GO:0048477;GO:0005789;GO:0015085;GO:…	cellular_component; biological_process; biological_process; biological_process; molecular_function; biological_process; cellular_component; biological_process; molecular_function; molecular_function; molecular_function; biological_process; biological_process; cellular_component; molecular_function; biological_process; biological_process; biological_process; biological_process; biological_process;…	plasma membrane; spermatogenesis; mitochondrial transport; heme biosynthetic process; secondary active transmembrane transporter activity; mitochondrial 3'-phospho-5'-adenylyl sulfate transmembrane transport; TIM23 mitochondrial import inner membrane translocase complex; regulation of cytosolic calcium ion concentration; transmembrane transporter activity; thiamine transmembrane transporter activ…	ko05016;ko04218;ko05164;ko04020;ko04217;ko05012;ko04022;ko05166	Huntington disease;Cellular senescence;Influenza A;Calcium signaling pathway;Necroptosis;Parkinson disease;cGMP-PKG signaling pathway;Human T-cell leukemia virus 1 infection	ADP/ATP translocase 3 isoform X3 [Theropithecus gelada]	PF00153.31	Mitochondrial carrier protein	ADP/ATP translocase 3 OS=Homo sapiens OX=9606 GN=SLC25A6 PE=1 SV=4	4N8CQ	C	Mitochondrial carrier protein	row-9627
gene:ENSG00000092208		GEMIN2	2.81037	-0.1188	0.618655	0.802125	nonsig	5.56197	4.25904	7.11613	7.37066	6.18418	6.07296	207	143	228	228	198	199	GO:0005730;GO:0000375;GO:0008380;GO:0008344;GO:0032797;GO:0006397;GO:1905215;GO:0007629;GO:0071254;GO:0016604;GO:0034730;GO:0000387;GO:0005737;GO:0005634;GO:0034719;GO:0022618;GO:0005681;GO:0034718;GO:0097504;GO:0000245;GO:0005654;GO:0005829	cellular_component; biological_process; biological_process; biological_process; cellular_component; biological_process; biological_process; biological_process; cellular_component; cellular_component; cellular_component; biological_process; cellular_component; cellular_component; cellular_component; biological_process; cellular_component; cellular_component; cellular_component; biological_process;…	nucleolus; RNA splicing, via transesterification reactions; RNA splicing; adult locomotory behavior; SMN complex; mRNA processing; negative regulation of RNA binding; flight behavior; cytoplasmic U snRNP body; nuclear body; SmD-containing SMN-Sm protein complex; spliceosomal snRNP assembly; cytoplasm; nucleus; SMN-Sm protein complex; ribonucleoprotein complex assembly; spliceosomal complex; SMN-G…	ko03013	Nucleocytoplasmic transport	gem-associated protein 2 isoform X1 [Pan paniscus]	PF04938.16	Survival motor neuron (SMN) interacting protein 1 (SIP1)	Gem-associated protein 2 OS=Homo sapiens OX=9606 GN=GEMIN2 PE=1 SV=1	4N5JF	A	Survival motor neuron (SMN) interacting protein 1 (SIP1)	row-9744
gene:ENSG00000015479		MATR3	5.49914	0.356959	0.625182	0.807698	nonsig	29.4572	76.7604	58.4596	42.1656	17.8394	73.7403	4050	9109	7506	3237	2393	10374	GO:0070062;GO:0005886;GO:0005730;GO:0008380;GO:0075522;GO:0006397;GO:0035198;GO:0070935;GO:1990935;GO:0022008;GO:0003170;GO:0000014;GO:0033119;GO:0032024;GO:0003690;GO:1904411;GO:0010467;GO:0051457;GO:0001825;GO:0060914;GO:0042802;GO:0035307;GO:0003723;GO:0097157;GO:0003676;GO:0003231;GO:0030332;GO:0016363;GO:0001069;GO:0044306;GO:0010976;GO:0045087;GO:0005737;GO:0005634;GO:0048024;GO:0003281;GO:…	cellular_component; cellular_component; cellular_component; biological_process; biological_process; biological_process; molecular_function; biological_process; molecular_function; biological_process; biological_process; molecular_function; biological_process; biological_process; molecular_function; biological_process; biological_process; biological_process; biological_process; biological_process;…	extracellular exosome; plasma membrane; nucleolus; RNA splicing; IRES-dependent viral translational initiation; mRNA processing; miRNA binding; 3'-UTR-mediated mRNA stabilization; splicing factor binding; neurogenesis; heart valve development; single-stranded DNA endodeoxyribonuclease activity; negative regulation of RNA splicing; positive regulation of insulin secretion; double-stranded DNA bind…	-	-	matrin-3 isoform d [Homo sapiens]	PF00076.26	RNA recognition motif	Matrin-3 OS=Homo sapiens OX=9606 GN=MATR3 PE=1 SV=2	4MT4F	A	Matrin 3	row-9778
gene:ENSG00000292348		CD99	5.68901	0.126785	0.628389	0.809416	nonsig	41.0451	81.2299	43.2925	61.5946	43.5753	43.1237	1317	2485	1319	1893	1371	1413	GO:0005925;GO:0005886;GO:2000409;GO:0072683;GO:0007155;GO:0005576;GO:0034109;GO:0005912;GO:0009986;GO:2000391;GO:0050904;GO:0070161;GO:0005737	cellular_component; cellular_component; biological_process; biological_process; biological_process; cellular_component; biological_process; cellular_component; cellular_component; biological_process; biological_process; cellular_component; cellular_component;	focal adhesion; plasma membrane; positive regulation of T cell extravasation; T cell extravasation; cell adhesion; extracellular region; homotypic cell-cell adhesion; adherens junction; cell surface; positive regulation of neutrophil extravasation; diapedesis; anchoring junction; cytoplasm;	ko04514;ko04670	Cell adhesion molecules;Leukocyte transendothelial migration	CD99 antigen isoform a precursor [Homo sapiens]	PF12301.12	CD99 antigen like protein 2	CD99 antigen OS=Homo sapiens OX=9606 GN=CD99 PE=1 SV=1	4MUTZ	S	CD99 antigen like protein 2	row-9807
gene:ENSG00000136146		MED4	4.92784	0.0649568	0.628624	0.809435	nonsig	31.6929	28.0549	31.2491	30.7622	25.8335	29.4639	1635	1345	1646	1450	1364	1583	GO:0016592;GO:0016020;GO:0046966;GO:0005634;GO:0051123;GO:0006366;GO:0060261;GO:0042809;GO:0045893;GO:0005654;GO:0006357;GO:0032968;GO:0070847;GO:0003712;GO:0003713;GO:0030374	cellular_component; cellular_component; molecular_function; cellular_component; biological_process; biological_process; biological_process; molecular_function; biological_process; cellular_component; biological_process; biological_process; cellular_component; molecular_function; molecular_function; molecular_function;	mediator complex; membrane; nuclear thyroid hormone receptor binding; nucleus; RNA polymerase II preinitiation complex assembly; transcription by RNA polymerase II; positive regulation of transcription initiation by RNA polymerase II; nuclear vitamin D receptor binding; positive regulation of DNA-templated transcription; nucleoplasm; regulation of transcription by RNA polymerase II; positive regu…	ko04919	Thyroid hormone signaling pathway	mediator of RNA polymerase II transcription subunit 4 isoform X5 [Pan paniscus]	PF10018.13	Vitamin-D-receptor interacting Mediator subunit 4	Mediator of RNA polymerase II transcription subunit 4 OS=Homo sapiens OX=9606 GN=MED4 PE=1 SV=1	4MTGY	K	Mediator complex subunit 4	row-9810
gene:ENSG00000138078		PREPL	3.92209	-0.0510781	0.631214	0.810851	nonsig	14.1072	14.8316	13.9427	15.5496	13.5135	13.1353	1920	2218	1940	2103	2075	2090	GO:0042277;GO:0010468;GO:0010226;GO:0004252;GO:0042147;GO:0008239;GO:0009966;GO:0006508;GO:0051603;GO:0004177;GO:0008236;GO:0005794;GO:0019538;GO:0005802;GO:0005737;GO:0005634;GO:0030163;GO:0016020;GO:2000300;GO:0070012;GO:0042597;GO:0043001;GO:0005856;GO:0008233;GO:0004175;GO:0005829	molecular_function; biological_process; biological_process; molecular_function; biological_process; molecular_function; biological_process; biological_process; biological_process; molecular_function; molecular_function; cellular_component; biological_process; cellular_component; cellular_component; cellular_component; biological_process; cellular_component; biological_process; molecular_function;…	peptide binding; regulation of gene expression; response to lithium ion; serine-type endopeptidase activity; retrograde transport, endosome to Golgi; dipeptidyl-peptidase activity; regulation of signal transduction; proteolysis; proteolysis involved in protein catabolic process; aminopeptidase activity; serine-type peptidase activity; Golgi apparatus; protein metabolic process; trans-Golgi networ…	ko00770	Pantothenate and CoA biosynthesis	prolyl endopeptidase-like isoform X1 [Homo sapiens]	PF00326.25	Prolyl oligopeptidase family	Prolyl endopeptidase-like OS=Homo sapiens OX=9606 GN=PREPL PE=1 SV=1	4N0U9	O	serine-type exopeptidase activity	row-9834
gene:ENSG00000288722		F8A1	3.11591	0.0760188	0.633135	0.812479	nonsig	8.64777	7.0721	8.26511	7.01969	7.9598	7.18807	442	350	396	343	396	381	GO:1901799;GO:0005634;GO:0099518;GO:0016604;GO:0005769;GO:0005737	biological_process; cellular_component; biological_process; cellular_component; cellular_component; cellular_component;	negative regulation of proteasomal protein catabolic process; nucleus; vesicle cytoskeletal trafficking; nuclear body; early endosome; cytoplasm;	-	-	40-kDa huntingtin-associated protein [Homo sapiens]	PF14938.10	Soluble NSF attachment protein, SNAP	40-kDa huntingtin-associated protein OS=Homo sapiens OX=9606 GN=F8A1 PE=1 SV=2	4MWGK	S	Factor VIII intron 22	row-9845
gene:ENSG00000113231		PDE8B	0.839577	1.31177	0.637967	0.814955	nonsig	1.89276	0	2.11669	1.34759	0	0.55167	222	0	244	128	0	59	GO:0005886;GO:0007626;GO:0001780;GO:0009410;GO:0060700;GO:0030431;GO:0030016;GO:0046549;GO:0097060;GO:0030435;GO:0042622;GO:0010753;GO:0008306;GO:0060976;GO:0004115;GO:0071222;GO:0001934;GO:0036126;GO:0050900;GO:0030224;GO:0001975;GO:1901046;GO:0008152;GO:0005929;GO:1990266;GO:0019953;GO:0042802;GO:0031514;GO:0007601;GO:0043197;GO:0050729;GO:0046958;GO:0005737;GO:0046872;GO:0051281;GO:0003279;GO:…	cellular_component; biological_process; biological_process; biological_process; biological_process; biological_process; cellular_component; biological_process; cellular_component; biological_process; cellular_component; biological_process; biological_process; biological_process; molecular_function; biological_process; biological_process; cellular_component; biological_process; biological_process;…	plasma membrane; locomotory behavior; neutrophil homeostasis; response to xenobiotic stimulus; regulation of ribonuclease activity; sleep; myofibril; retinal cone cell development; synaptic membrane; sporulation resulting in formation of a cellular spore; photoreceptor outer segment membrane; positive regulation of cGMP-mediated signaling; associative learning; coronary vasculature development; 3…	ko00230;ko04934;ko00260;ko05032;ko04927;ko01100	Purine metabolism;Cushing syndrome;Glycine, serine and threonine metabolism;Morphine addiction;Cortisol synthesis and secretion;Metabolic pathways	high affinity cAMP-specific and IBMX-insensitive 3',5'-cyclic phosphodiesterase 8B isoform 1 [Homo sapiens]	PF00233.23	3'5'-cyclic nucleotide phosphodiesterase	High affinity cAMP-specific and IBMX-insensitive 3',5'-cyclic phosphodiesterase 8B OS=Homo sapiens OX=9606 GN=PDE8B PE=1 SV=2	4N02I	F	PAS domain	row-9890
gene:ENSG00000100038		TOP3B	3.37337	-0.0692867	0.642214	0.817538	nonsig	9.32747	9.27604	9.19213	11.1474	10.1671	7.44117	806	715	709	829	861	639	GO:0005886;GO:0060701;GO:0005524;GO:0003916;GO:0051321;GO:0005759;GO:0007064;GO:0000287;GO:0007059;GO:0006281;GO:0016605;GO:0000793;GO:0000724;GO:0035861;GO:0016887;GO:0004386;GO:0003723;GO:0007004;GO:0005694;GO:0043007;GO:0032042;GO:0005739;GO:0051304;GO:0042246;GO:0005737;GO:0006265;GO:0046872;GO:0006314;GO:0005634;GO:0048589;GO:0004519;GO:0006268;GO:0003729;GO:0031422;GO:0000712;GO:0000002;GO:…	cellular_component; biological_process; molecular_function; molecular_function; biological_process; cellular_component; biological_process; molecular_function; biological_process; biological_process; cellular_component; cellular_component; biological_process; cellular_component; molecular_function; molecular_function; molecular_function; biological_process; cellular_component; biological_process;…	plasma membrane; negative regulation of ribonuclease activity; ATP binding; DNA topoisomerase activity; meiotic cell cycle; mitochondrial matrix; mitotic sister chromatid cohesion; magnesium ion binding; chromosome segregation; DNA repair; PML body; condensed chromosome; double-strand break repair via homologous recombination; site of double-strand break; ATP hydrolysis activity; helicase activit…	ko03460;ko03440	Fanconi anemia pathway;Homologous recombination	DNA topoisomerase 3-beta-1 isoform X1 [Gorilla gorilla gorilla]	PF01131.24	DNA topoisomerase	DNA topoisomerase 3-beta-1 OS=Homo sapiens OX=9606 GN=TOP3B PE=1 SV=1	4MZUA	L	Bacterial DNA topoisomeraes I ATP-binding domain	row-9924
gene:ENSG00000147400		CETN2	4.40837	-0.0631974	0.642866	0.817538	nonsig	18.8699	18.9395	22.5356	19.8829	20.3571	21.0464	798	774	893	803	837	923	GO:0005886;GO:0007283;GO:0005102;GO:1990456;GO:0031954;GO:0030496;GO:0000281;GO:0010881;GO:0051383;GO:0071942;GO:0016174;GO:0045861;GO:0005825;GO:0001975;GO:0016028;GO:0005929;GO:0016247;GO:0016240;GO:0050998;GO:0042802;GO:0051343;GO:0016056;GO:0000331;GO:0071346;GO:0042981;GO:0005737;GO:0140056;GO:0044732;GO:0048193;GO:1900242;GO:0097718;GO:0032516;GO:1903307;GO:1902441;GO:0008076;GO:0072686;GO:…	cellular_component; biological_process; molecular_function; biological_process; biological_process; cellular_component; biological_process; biological_process; biological_process; cellular_component; molecular_function; biological_process; cellular_component; biological_process; cellular_component; cellular_component; molecular_function; biological_process; molecular_function; molecular_function;…	plasma membrane; spermatogenesis; signaling receptor binding; mitochondrion-endoplasmic reticulum membrane tethering; positive regulation of protein autophosphorylation; midbody; mitotic cytokinesis; regulation of cardiac muscle contraction by regulation of the release of sequestered calcium ion; kinetochore organization; XPC complex; NAD(P)H oxidase H2O2-forming activity; negative regulation of …	ko03420	Nucleotide excision repair	centrin-2 [Homo sapiens]	PF13499.10	EF-hand domain pair	Centrin-2 OS=Homo sapiens OX=9606 GN=CETN2 PE=1 SV=1	4N11A	Z	EF-hand domain	row-9933
gene:ENSG00000047188		YTHDC2	3.92442	0.0549933	0.645486	0.818519	nonsig	15.3202	12.6984	15.9254	15.0519	13.7426	12.6827	2886	2309	2813	2707	2510	2453	GO:2000373;GO:0009636;GO:0007283;GO:0045296;GO:0017111;GO:0002151;GO:0016442;GO:0000228;GO:0010494;GO:0001731;GO:0045740;GO:0000466;GO:0050832;GO:0000350;GO:0042826;GO:0032040;GO:1905538;GO:0031507;GO:0006260;GO:0030686;GO:0072559;GO:0000462;GO:0051880;GO:0010467;GO:0042788;GO:0016887;GO:1990825;GO:0038187;GO:0043488;GO:0040031;GO:0042802;GO:1903843;GO:0009949;GO:0005694;GO:0016604;GO:0051891;GO:…	biological_process; biological_process; biological_process; molecular_function; molecular_function; molecular_function; cellular_component; cellular_component; cellular_component; biological_process; biological_process; biological_process; biological_process; biological_process; molecular_function; cellular_component; molecular_function; biological_process; biological_process; cellular_component;…	positive regulation of DNA topoisomerase (ATP-hydrolyzing) activity; response to toxic substance; spermatogenesis; cadherin binding; ribonucleoside triphosphate phosphatase activity; G-quadruplex RNA binding; RISC complex; nuclear chromosome; cytoplasmic stress granule; formation of translation preinitiation complex; positive regulation of DNA replication; maturation of 5.8S rRNA from tricistroni…	-	-	3'-5' RNA helicase YTHDC2 isoform X2 [Homo sapiens]	PF04146.19	YT521-B-like domain	3'-5' RNA helicase YTHDC2 OS=Homo sapiens OX=9606 GN=YTHDC2 PE=1 SV=2	4N20R	A	cell cycle switching	row-9963
gene:ENSG00000106588		PSMA2	6.61044	0.0623936	0.651266	0.821724	nonsig	101.82	93.7865	103.512	99.9053	80.4166	103	4298	3806	4005	3900	3248	4371	GO:0070062;GO:0010043;GO:0007283;GO:0005730;GO:0005773;GO:0051321;GO:0010499;GO:0006511;GO:1990111;GO:0060631;GO:0043161;GO:0034515;GO:0005839;GO:0098794;GO:0042802;GO:0005819;GO:1904813;GO:0005576;GO:0000325;GO:0005739;GO:0034399;GO:0080129;GO:0005737;GO:0004298;GO:0009615;GO:0005634;GO:0009524;GO:0022626;GO:0010498;GO:0042175;GO:0034774;GO:0005654;GO:0000502;GO:0009536;GO:0000932;GO:0019773;GO:…	cellular_component; biological_process; biological_process; cellular_component; cellular_component; biological_process; biological_process; biological_process; cellular_component; biological_process; biological_process; cellular_component; cellular_component; cellular_component; molecular_function; cellular_component; cellular_component; cellular_component; cellular_component; cellular_component;…	extracellular exosome; response to zinc ion; spermatogenesis; nucleolus; vacuole; meiotic cell cycle; proteasomal ubiquitin-independent protein catabolic process; ubiquitin-dependent protein catabolic process; spermatoproteasome complex; regulation of meiosis I; proteasome-mediated ubiquitin-dependent protein catabolic process; proteasome storage granule; proteasome core complex; postsynapse; ide…	ko03050	Proteasome	proteasome subunit alpha type-2 [Puma concolor]	PF00227.30	Proteasome subunit	Proteasome subunit alpha type-2 OS=Homo sapiens OX=9606 GN=PSMA2 PE=1 SV=2	493YM	O	Proteasome subunit alpha	row-10013
gene:ENSG00000143252		SDHC	5.62003	0.0457066	0.654102	0.823255	nonsig	48.5913	49.0921	45.3886	46.9531	49.3719	49.8396	1742	1689	1547	1509	1618	1666	GO:0005886;GO:0005743;GO:0006121;GO:0020037;GO:0016627;GO:0050829;GO:0009055;GO:0009060;GO:0042776;GO:0008340;GO:0045087;GO:0005739;GO:0046872;GO:0006979;GO:0006105;GO:0008177;GO:0045281;GO:0048038;GO:0045257;GO:0005749;GO:0006099;GO:1902884;GO:0016020;GO:0031966;GO:1902883	cellular_component; cellular_component; biological_process; molecular_function; molecular_function; biological_process; molecular_function; biological_process; biological_process; biological_process; biological_process; cellular_component; molecular_function; biological_process; biological_process; molecular_function; cellular_component; molecular_function; cellular_component; cellular_component;…	plasma membrane; mitochondrial inner membrane; mitochondrial electron transport, succinate to ubiquinone; heme binding; oxidoreductase activity, acting on the CH-CH group of donors; defense response to Gram-negative bacterium; electron transfer activity; aerobic respiration; proton motive force-driven mitochondrial ATP synthesis; determination of adult lifespan; innate immune response; mitochondr…	ko05016;ko05012;ko00020;ko00190;ko01100;ko05010;ko04932;ko04714;ko01200	Huntington disease;Parkinson disease;Citrate cycle (TCA cycle);Oxidative phosphorylation;Metabolic pathways;Alzheimer disease;Non-alcoholic fatty liver disease;Thermogenesis;Carbon metabolism	succinate dehydrogenase cytochrome b560 subunit, mitochondrial isoform X1 [Hylobates moloch]	PF01127.26	Succinate dehydrogenase/Fumarate reductase transmembrane subunit	Succinate dehydrogenase cytochrome b560 subunit, mitochondrial OS=Homo sapiens OX=9606 GN=SDHC PE=1 SV=1	4N73B	C	Succinate dehydrogenase/Fumarate reductase transmembrane subunit	row-10037
gene:ENSG00000164346		NSA2	4.56279	0.0586567	0.65429	0.82332	nonsig	22.9314	20.1837	27.107	21.8216	21.816	22.488	2886	2513	2932	2596	2400	2956	GO:0005730;GO:0005634;GO:0000466;GO:0042273;GO:0005840;GO:0030687;GO:0000460;GO:0006364;GO:0003735;GO:0003723;GO:0000463;GO:0006412;GO:1990904;GO:0000470	cellular_component; cellular_component; biological_process; biological_process; cellular_component; cellular_component; biological_process; biological_process; molecular_function; molecular_function; biological_process; biological_process; cellular_component; biological_process;	nucleolus; nucleus; maturation of 5.8S rRNA from tricistronic rRNA transcript (SSU-rRNA, 5.8S rRNA, LSU-rRNA); ribosomal large subunit biogenesis; ribosome; preribosome, large subunit precursor; maturation of 5.8S rRNA; rRNA processing; structural constituent of ribosome; RNA binding; maturation of LSU-rRNA from tricistronic rRNA transcript (SSU-rRNA, 5.8S rRNA, LSU-rRNA); translation; ribonucleo…	-	-	ribosome biogenesis protein NSA2 homolog [Dasypus novemcinctus]	PF01201.26	Ribosomal protein S8e	Ribosome biogenesis protein NSA2 homolog OS=Homo sapiens OX=9606 GN=NSA2 PE=1 SV=1	48ZHX	J	maturation of LSU-rRNA	row-10040
gene:ENSG00000155329		ZCCHC10	3.57702	0.0814976	0.66673	0.831521	nonsig	9.38061	10.7931	14.4369	10.5101	10.4933	10.5561	435	479	609	449	469	517	GO:0008270;GO:0003676	molecular_function; molecular_function;	zinc ion binding; nucleic acid binding;	-	-	zinc finger CCHC domain-containing protein 10 isoform X2 [Theropithecus gelada]	PF13917.10	Zinc knuckle	Zinc finger CCHC domain-containing protein 10 OS=Homo sapiens OX=9606 GN=ZCCHC10 PE=1 SV=1	4MVU6	S	Zinc knuckle	row-10130
gene:ENSG00000178922		HYI	1.25014	0.182896	0.740096	0.874508	nonsig	1.9961	0.519751	2.29474	0.978805	1.32525	1.62398	56	17	63	32	39	48	GO:0046872;GO:0005975;GO:0008903;GO:0046487;GO:0005576;GO:0042803;GO:0016853	molecular_function; biological_process; molecular_function; biological_process; cellular_component; molecular_function; molecular_function;	metal ion binding; carbohydrate metabolic process; hydroxypyruvate isomerase activity; glyoxylate metabolic process; extracellular region; protein homodimerization activity; isomerase activity;	ko00630;ko01100	Glyoxylate and dicarboxylate metabolism;Metabolic pathways	putative hydroxypyruvate isomerase isoform 5 [Homo sapiens]	PF01261.28	Xylose isomerase-like TIM barrel	Putative hydroxypyruvate isomerase OS=Homo sapiens OX=9606 GN=HYI PE=1 SV=2	4N51Z	G	Hydroxypyruvate isomerase	row-10692
gene:ENSG00000123353		ORMDL2	4.48389	-0.0485866	0.757579	0.884992	nonsig	22.2302	19.6111	22.0125	18.3116	24.0781	22.5223	1278	1093	1226	1012	1321	1363	GO:0005886;GO:0002903;GO:0010508;GO:0030667;GO:0042802;GO:0090153;GO:0006986;GO:0006672;GO:0035339;GO:0042552;GO:0006940;GO:0005783;GO:0035579;GO:0090155;GO:0090156;GO:0030148;GO:1900182;GO:0006686;GO:0061744;GO:0005789;GO:2000303;GO:1900060;GO:0005829	cellular_component; biological_process; biological_process; cellular_component; molecular_function; biological_process; biological_process; biological_process; cellular_component; biological_process; biological_process; cellular_component; cellular_component; biological_process; biological_process; biological_process; biological_process; biological_process; biological_process; cellular_component;…	plasma membrane; negative regulation of B cell apoptotic process; positive regulation of autophagy; secretory granule membrane; identical protein binding; regulation of sphingolipid biosynthetic process; response to unfolded protein; ceramide metabolic process; SPOTS complex; myelination; regulation of smooth muscle contraction; endoplasmic reticulum; specific granule membrane; negative regulatio…	-	-	ORM1-like protein 2 [Pan paniscus]	PF04061.18	ORMDL family	ORM1-like protein 2 OS=Homo sapiens OX=9606 GN=ORMDL2 PE=1 SV=2	4MZT0	S	ORMDL family	row-10814
gene:ENSG00000138796		HADH	3.89883	0.0438427	0.781297	0.897324	nonsig	15.409	12.086	15.7226	14.1051	14.6659	11.9632	872	642	841	753	818	702	GO:0005886;GO:0016491;GO:0005730;GO:0005743;GO:0009410;GO:0010124;GO:0000062;GO:0006635;GO:0030435;GO:0009725;GO:0035965;GO:0005759;GO:0018812;GO:0044877;GO:0009514;GO:0036125;GO:0003985;GO:0052572;GO:0044248;GO:0004300;GO:0009506;GO:0046676;GO:0016509;GO:0042802;GO:0008691;GO:0005739;GO:0014823;GO:0042645;GO:0008692;GO:0005737;GO:0032868;GO:0005777;GO:1901575;GO:0120162;GO:0019605;GO:0004165;GO:…	cellular_component; molecular_function; cellular_component; cellular_component; biological_process; biological_process; molecular_function; biological_process; biological_process; biological_process; biological_process; cellular_component; molecular_function; molecular_function; cellular_component; cellular_component; molecular_function; biological_process; biological_process; molecular_function;…	plasma membrane; oxidoreductase activity; nucleolus; mitochondrial inner membrane; response to xenobiotic stimulus; phenylacetate catabolic process; fatty-acyl-CoA binding; fatty acid beta-oxidation; sporulation resulting in formation of a cellular spore; response to hormone; cardiolipin acyl-chain remodeling; mitochondrial matrix; 3-hydroxyacyl-CoA dehydratase activity; protein-containing comple…	ko01100;ko00062;ko00310;ko00380;ko00650;ko00071;ko01212;ko00280;ko00525	Metabolic pathways;Fatty acid elongation;Lysine degradation;Tryptophan metabolism;Butanoate metabolism;Fatty acid degradation;Fatty acid metabolism;Valine, leucine and isoleucine degradation;Acarbose and validamycin biosynthesis	hydroxyacyl-coenzyme A dehydrogenase, mitochondrial [Pongo pygmaeus]	PF02737.22	3-hydroxyacyl-CoA dehydrogenase, NAD binding domain	Hydroxyacyl-coenzyme A dehydrogenase, mitochondrial OS=Homo sapiens OX=9606 GN=HADH PE=1 SV=3	4N281	C	Dehydrogenase	row-11000
gene:ENSG00000035141		FAM136A	4.41808	0.0524946	0.783692	0.898707	nonsig	21.5249	16.2209	25.7358	21.2567	17.9668	20.8065	1125	834	1285	1068	914	1131	GO:0005739;GO:0055120;GO:0005737	cellular_component; cellular_component; cellular_component;	mitochondrion; striated muscle dense body; cytoplasm;	-	-	protein FAM136A isoform 2 [Homo sapiens]	PF05811.17	Eukaryotic protein of unknown function (DUF842)	Protein FAM136A OS=Homo sapiens OX=9606 GN=FAM136A PE=1 SV=1	4N6JV	S	Eukaryotic protein of unknown function (DUF842)	row-11017
gene:ENSG00000144597		EAF1	3.52888	0.029281	0.783857	0.898814	nonsig	10.0525	10.9313	11.3253	11.6663	10.3471	9.12321	1337	1357	1394	1443	1309	1238	GO:0045171;GO:0060767;GO:0034243;GO:0042060;GO:0015030;GO:0006368;GO:0016604;GO:0006355;GO:0005634;GO:0043231;GO:0045944;GO:0008023;GO:0016607;GO:0006915;GO:0045893;GO:0097193;GO:0034605;GO:0032783;GO:0005654;GO:0003711;GO:0030308;GO:0060770	cellular_component; biological_process; biological_process; biological_process; cellular_component; biological_process; cellular_component; biological_process; cellular_component; cellular_component; biological_process; cellular_component; cellular_component; biological_process; biological_process; biological_process; biological_process; cellular_component; cellular_component; molecular_function;…	intercellular bridge; epithelial cell proliferation involved in prostate gland development; regulation of transcription elongation by RNA polymerase II; wound healing; Cajal body; transcription elongation by RNA polymerase II; nuclear body; regulation of DNA-templated transcription; nucleus; intracellular membrane-bounded organelle; positive regulation of transcription by RNA polymerase II; trans…	-	-	ELL-associated factor 1 [Symphalangus syndactylus]	PF09816.13	RNA polymerase II transcription elongation factor	ELL-associated factor 1 OS=Pongo abelii OX=9601 GN=EAF1 PE=2 SV=1	4MWXQ	K	ELL associated factor 1	row-11018
gene:ENSG00000283201		ZNF724	0.976265	0.0936421	0.787708	0.900533	nonsig	1.10431	1.14413	0.823142	0.837115	0.885512	1.03498	63	63	44	46	50	62	GO:0070062;GO:0031625;GO:0021762;GO:0005730;GO:0006366;GO:0045671;GO:0000981;GO:0000900;GO:0007249;GO:0060669;GO:0005829;GO:0030097;GO:0048471;GO:0043508;GO:0009653;GO:0010804;GO:0003682;GO:0010526;GO:0000976;GO:0016604;GO:0001227;GO:0006355;GO:0035108;GO:0005737;GO:0046872;GO:0005634;GO:0043433;GO:0043231;GO:0000978;GO:2000660;GO:0001228;GO:0030154;GO:0046329;GO:0017148;GO:0022604;GO:0019221;GO:…	cellular_component; molecular_function; biological_process; cellular_component; biological_process; biological_process; molecular_function; molecular_function; biological_process; biological_process; cellular_component; biological_process; cellular_component; biological_process; biological_process; biological_process; molecular_function; biological_process; molecular_function; cellular_component;…	extracellular exosome; ubiquitin protein ligase binding; substantia nigra development; nucleolus; transcription by RNA polymerase II; negative regulation of osteoclast differentiation; DNA-binding transcription factor activity, RNA polymerase II-specific; mRNA regulatory element binding translation repressor activity; I-kappaB kinase/NF-kappaB signaling; embryonic placenta morphogenesis; cytosol;…	-	-	zinc finger protein 724 isoform 1 [Homo sapiens]	PF13465.10	Zinc-finger double domain	Zinc finger protein 724 OS=Homo sapiens OX=9606 GN=ZNF724 PE=2 SV=3	4N7X5	K	krueppel associated box	row-11051
gene:ENSG00000137692		DCUN1D5	5.23097	0.0271193	0.791796	0.902971	nonsig	36.4604	37.4223	45.1677	36.5196	28.9788	36.5419	1805	1729	1712	1680	1611	1827	GO:0005886;GO:0030953;GO:2000436;GO:0031624;GO:0001558;GO:0048471;GO:0005819;GO:0000151;GO:2000434;GO:0031396;GO:0006974;GO:2000435;GO:0005737;GO:0010225;GO:0005634;GO:0045116;GO:0043065;GO:0043130;GO:0010564;GO:0009734;GO:0097602;GO:0035212;GO:0030163;GO:0030674;GO:2000134;GO:0040001;GO:0005654;GO:0030308;GO:0010332;GO:0032182;GO:0005829	cellular_component; biological_process; biological_process; molecular_function; biological_process; cellular_component; cellular_component; cellular_component; biological_process; biological_process; biological_process; biological_process; cellular_component; biological_process; cellular_component; biological_process; biological_process; molecular_function; biological_process; biological_process;…	plasma membrane; astral microtubule organization; positive regulation of protein neddylation; ubiquitin conjugating enzyme binding; regulation of cell growth; perinuclear region of cytoplasm; spindle; ubiquitin ligase complex; regulation of protein neddylation; regulation of protein ubiquitination; DNA damage response; negative regulation of protein neddylation; cytoplasm; response to UV-C; nucle…	-	-	DCN1-like protein 5 isoform X1 [Eubalaena glacialis]	PF03556.19	Cullin binding	DCN1-like protein 5 OS=Homo sapiens OX=9606 GN=DCUN1D5 PE=1 SV=1	4J3I0	S	Defective in cullin neddylation 1 domain containing 5	row-11078
gene:ENSG00000119953		SMNDC1	4.24215	-0.0328074	0.79642	0.905082	nonsig	16.2685	17.7294	20.2963	19.5388	16.6752	17.3678	1840	1839	2151	2074	1827	2040	GO:0048675;GO:0000375;GO:0008380;GO:0007019;GO:0043005;GO:0007399;GO:0006397;GO:0032797;GO:0032991;GO:0030426;GO:0061564;GO:0017134;GO:0030424;GO:0015030;GO:0007268;GO:0003682;GO:0007528;GO:0042802;GO:0003723;GO:0008045;GO:0016604;GO:1903862;GO:0005794;GO:0001227;GO:0000387;GO:0030018;GO:0042246;GO:0007175;GO:0016358;GO:0030137;GO:0005737;GO:0070657;GO:0046872;GO:0005634;GO:0006265;GO:0043204;GO:…	biological_process; biological_process; biological_process; biological_process; cellular_component; biological_process; biological_process; cellular_component; cellular_component; cellular_component; biological_process; molecular_function; cellular_component; cellular_component; biological_process; molecular_function; biological_process; molecular_function; molecular_function; biological_process;…	axon extension; RNA splicing, via transesterification reactions; RNA splicing; microtubule depolymerization; neuron projection; nervous system development; mRNA processing; SMN complex; protein-containing complex; growth cone; axon development; fibroblast growth factor binding; axon; Cajal body; chemical synaptic transmission; chromatin binding; neuromuscular junction development; identical prote…	ko03040	Spliceosome	PREDICTED: survival of motor neuron-related-splicing factor 30 isoform X2 [Rhinolophus sinicus]	PF06003.16	Survival motor neuron protein (SMN), Tudor domain	Survival of motor neuron-related-splicing factor 30 OS=Homo sapiens OX=9606 GN=SMNDC1 PE=1 SV=1	4N2ID	A	RNA splicing	row-11115
gene:ENSG00000177951		BET1L	4.26418	0.0311189	0.801252	0.907909	nonsig	18.2306	18.6606	19.0399	18.6478	20.5483	14.6913	1535	1515	1501	1496	1664	1276	GO:0016020;GO:0000139;GO:0005795;GO:0005798;GO:0005484;GO:2000156;GO:0042147;GO:0005794;GO:0031201;GO:0005768;GO:0005802;GO:0015031;GO:0005829	cellular_component; cellular_component; cellular_component; cellular_component; molecular_function; biological_process; biological_process; cellular_component; cellular_component; cellular_component; cellular_component; biological_process; cellular_component;	membrane; Golgi membrane; Golgi stack; Golgi-associated vesicle; SNAP receptor activity; regulation of retrograde vesicle-mediated transport, Golgi to ER; retrograde transport, endosome to Golgi; Golgi apparatus; SNARE complex; endosome; trans-Golgi network; protein transport; cytosol;	ko04130	SNARE interactions in vesicular transport	putative protein FAM157B [Pan paniscus]	-	-	Putative protein FAM157C OS=Homo sapiens OX=9606 GN=FAM157C PE=3 SV=1	4N8CB	-	-	row-11148
gene:ENSG00000134255		CEPT1	3.76963	-0.0317782	0.809676	0.912113	nonsig	12.292	12.0403	13.8207	14.0213	11.8916	11.938	786	734	847	861	737	811	GO:0005635;GO:0006629;GO:0016780;GO:0004142;GO:0001558;GO:0101026;GO:0006654;GO:0019992;GO:0004307;GO:0006657;GO:0005794;GO:0008654;GO:0047359;GO:0046872;GO:0043231;GO:0005783;GO:0016020;GO:0031965;GO:0006663;GO:0006656;GO:0000139;GO:0005741;GO:0005789;GO:0003882;GO:0006646	cellular_component; biological_process; molecular_function; molecular_function; biological_process; biological_process; biological_process; molecular_function; molecular_function; biological_process; cellular_component; biological_process; molecular_function; molecular_function; cellular_component; cellular_component; cellular_component; cellular_component; biological_process; biological_process;…	nuclear envelope; lipid metabolic process; phosphotransferase activity, for other substituted phosphate groups; diacylglycerol cholinephosphotransferase activity; regulation of cell growth; mitotic nuclear membrane biogenesis; phosphatidic acid biosynthetic process; diacylglycerol binding; ethanolaminephosphotransferase activity; CDP-choline pathway; Golgi apparatus; phospholipid biosynthetic pro…	ko01100;ko00440;ko00564;ko00565	Metabolic pathways;Phosphonate and phosphinate metabolism;Glycerophospholipid metabolism;Ether lipid metabolism	choline/ethanolaminephosphotransferase 1 isoform X2 [Theropithecus gelada]	PF01066.25	CDP-alcohol phosphatidyltransferase	Choline/ethanolaminephosphotransferase 1 OS=Homo sapiens OX=9606 GN=CEPT1 PE=1 SV=1	4MSW6	I	CDP-alcohol phosphatidyltransferase	row-11215
gene:ENSG00000157916		RER1	6.02912	0.0246775	0.827754	0.921306	nonsig	76.5659	54.4504	76.4862	63.5801	63.9124	54.5211	4385	3564	4265	3841	4014	4084	GO:0005886;GO:0005793;GO:0006886;GO:0030134;GO:0007528;GO:0006890;GO:0006621;GO:0005794;GO:0006888;GO:0005737;GO:0030137;GO:0000324;GO:0043231;GO:0005783;GO:0033130;GO:0051179;GO:0016020;GO:0009986;GO:0000139;GO:0071340;GO:0005801;GO:1903078;GO:0015031	cellular_component; cellular_component; biological_process; cellular_component; biological_process; biological_process; biological_process; cellular_component; biological_process; cellular_component; cellular_component; cellular_component; cellular_component; cellular_component; molecular_function; biological_process; cellular_component; cellular_component; cellular_component; biological_process;…	plasma membrane; endoplasmic reticulum-Golgi intermediate compartment; intracellular protein transport; COPII-coated ER to Golgi transport vesicle; neuromuscular junction development; retrograde vesicle-mediated transport, Golgi to endoplasmic reticulum; protein retention in ER lumen; Golgi apparatus; endoplasmic reticulum to Golgi vesicle-mediated transport; cytoplasm; COPI-coated vesicle; funga…	-	-	protein RER1 isoform X2 [Theropithecus gelada]	PF03248.17	Rer1 family	Protein RER1 OS=Pongo abelii OX=9601 GN=RER1 PE=2 SV=1	4M9XK	U	Involved in the retrieval of endoplasmic reticulum membrane proteins from the early Golgi compartment	row-11351
gene:ENSG00000139684		ESD	6.57919	0.0194154	0.831865	0.923391	nonsig	99.2944	89.7643	101.5	95.716	94.9301	87.2727	3599	3149	3488	3326	3353	3366	GO:0070062;GO:0048046;GO:0046292;GO:0046872;GO:0018738;GO:0005788;GO:0042802;GO:0052689;GO:0031410;GO:0004416;GO:1901575;GO:0032991;GO:0047374;GO:0016788;GO:0046294;GO:0051289;GO:0005829	cellular_component; cellular_component; biological_process; molecular_function; molecular_function; cellular_component; molecular_function; molecular_function; cellular_component; molecular_function; biological_process; cellular_component; molecular_function; molecular_function; biological_process; biological_process; cellular_component;	extracellular exosome; apoplast; formaldehyde metabolic process; metal ion binding; S-formylglutathione hydrolase activity; endoplasmic reticulum lumen; identical protein binding; carboxylic ester hydrolase activity; cytoplasmic vesicle; hydroxyacylglutathione hydrolase activity; organic substance catabolic process; protein-containing complex; methylumbelliferyl-acetate deacetylase activity; hydr…	ko01100;ko01200	Metabolic pathways;Carbon metabolism	S-formylglutathione hydrolase isoform X1 [Homo sapiens]	PF00756.24	Putative esterase	S-formylglutathione hydrolase OS=Homo sapiens OX=9606 GN=ESD PE=1 SV=2	4N3ZR	S	Serine hydrolase involved in the detoxification of formaldehyde	row-11381
gene:ENSG00000136521		NDUFB5	4.04487	0.0420572	0.838832	0.927265	nonsig	14.0067	12.9008	20.4188	13.8315	13.4167	20.1638	830	1148	1088	1005	787	1174	GO:0005747;GO:0005743;GO:0006120;GO:0032981;GO:0005654;GO:0009060;GO:0042776;GO:0005739;GO:0008137	cellular_component; cellular_component; biological_process; biological_process; cellular_component; biological_process; biological_process; cellular_component; molecular_function;	mitochondrial respiratory chain complex I; mitochondrial inner membrane; mitochondrial electron transport, NADH to ubiquinone; mitochondrial respiratory chain complex I assembly; nucleoplasm; aerobic respiration; proton motive force-driven mitochondrial ATP synthesis; mitochondrion; NADH dehydrogenase (ubiquinone) activity;	ko05016;ko04723;ko05012;ko05010;ko00190;ko01100;ko04932;ko04714	Huntington disease;Retrograde endocannabinoid signaling;Parkinson disease;Alzheimer disease;Oxidative phosphorylation;Metabolic pathways;Non-alcoholic fatty liver disease;Thermogenesis	NADH dehydrogenase [ubiquinone] 1 beta subcomplex subunit 5, mitochondrial isoform 1 precursor [Homo sapiens]	PF09781.13	NADH:ubiquinone oxidoreductase, NDUFB5/SGDH subunit	NADH dehydrogenase [ubiquinone] 1 beta subcomplex subunit 5, mitochondrial OS=Pan troglodytes OX=9598 GN=NDUFB5 PE=2 SV=1	4N6BD	C	NADH dehydrogenase complex assembly	row-11429
gene:ENSG00000280987		MATR3	5.96945	-0.140621	0.841855	0.928866	nonsig	91.5127	42.0685	62.8027	88.4982	85.8053	29.6432	9495	3839	5543	9297	9348	2064	GO:0070062;GO:0005886;GO:0005730;GO:0008380;GO:0075522;GO:0006397;GO:0035198;GO:0070935;GO:1990935;GO:0022008;GO:0003170;GO:0000014;GO:0033119;GO:0032024;GO:0003690;GO:1904411;GO:0010467;GO:0051457;GO:0001825;GO:0060914;GO:0042802;GO:0035307;GO:0003723;GO:0097157;GO:0003676;GO:0003231;GO:0030332;GO:0016363;GO:0001069;GO:0044306;GO:0010976;GO:0045087;GO:0005737;GO:0005634;GO:0048024;GO:0003281;GO:…	cellular_component; cellular_component; cellular_component; biological_process; biological_process; biological_process; molecular_function; biological_process; molecular_function; biological_process; biological_process; molecular_function; biological_process; biological_process; molecular_function; biological_process; biological_process; biological_process; biological_process; biological_process;…	extracellular exosome; plasma membrane; nucleolus; RNA splicing; IRES-dependent viral translational initiation; mRNA processing; miRNA binding; 3'-UTR-mediated mRNA stabilization; splicing factor binding; neurogenesis; heart valve development; single-stranded DNA endodeoxyribonuclease activity; negative regulation of RNA splicing; positive regulation of insulin secretion; double-stranded DNA bind…	-	-	matrin-3 isoform d [Homo sapiens]	PF00076.26	RNA recognition motif	Matrin-3 OS=Homo sapiens OX=9606 GN=MATR3 PE=1 SV=2	4MT4F	A	Matrin 3	row-11449
gene:ENSG00000166181		API5	5.48371	0.0245479	0.845713	0.930704	nonsig	45.7981	38.2166	49.1898	46.4933	41.9883	41.6853	5009	4047	5064	4813	4263	4733	GO:0016020;GO:0005634;GO:0009555;GO:0016607;GO:0006915;GO:0003723;GO:2000270;GO:0005681;GO:0003729;GO:0017134;GO:0051179;GO:0043066;GO:0043067;GO:0044346;GO:0005737	cellular_component; cellular_component; biological_process; cellular_component; biological_process; molecular_function; biological_process; cellular_component; molecular_function; molecular_function; biological_process; biological_process; biological_process; biological_process; cellular_component;	membrane; nucleus; pollen development; nuclear speck; apoptotic process; RNA binding; negative regulation of fibroblast apoptotic process; spliceosomal complex; mRNA binding; fibroblast growth factor binding; localization; negative regulation of apoptotic process; regulation of programmed cell death; fibroblast apoptotic process; cytoplasm;	-	-	apoptosis inhibitor 5 isoform X1 [Theropithecus gelada]	PF05918.15	Apoptosis inhibitory protein 5 (API5)	Apoptosis inhibitor 5 OS=Homo sapiens OX=9606 GN=API5 PE=1 SV=3	4N61R	T	Antiapoptotic factor that may have a role in protein assembly. Negatively regulates ACIN1. By binding to ACIN1, it suppresses ACIN1 cleavage from CASP3 and ACIN1-mediated DNA fragmentation. Also known to efficiently suppress E2F1-induced apoptosis	row-11480
gene:ENSG00000169084		DHRSX	0.763309	0.100501	0.850262	0.933291	nonsig	0.285234	1.15029	0.730478	0.528419	0.691022	0.934806	22	73	49	37	37	60	GO:0005886;GO:0009410;GO:0004090;GO:0000253;GO:0010130;GO:0044249;GO:0008106;GO:0042802;GO:0007601;GO:0110095;GO:0005737;GO:2001238;GO:0032355;GO:0009534;GO:0016630;GO:0009640;GO:0051287;GO:0007420;GO:0045494;GO:0071560;GO:0033792;GO:0030497;GO:0006703;GO:0005765;GO:0010842;GO:2001241;GO:0005789;GO:0005811;GO:0014070;GO:0090575;GO:0003713;GO:0016616;GO:0016491;GO:0047501;GO:0000166;GO:0047024;GO:…	cellular_component; biological_process; molecular_function; molecular_function; biological_process; biological_process; molecular_function; molecular_function; biological_process; biological_process; cellular_component; biological_process; biological_process; cellular_component; molecular_function; biological_process; molecular_function; biological_process; biological_process; biological_process;…	plasma membrane; response to xenobiotic stimulus; carbonyl reductase (NADPH) activity; 3-keto sterol reductase activity; anaerobic ethylbenzene catabolic process; cellular biosynthetic process; alcohol dehydrogenase (NADP+) activity; identical protein binding; visual perception; cellular detoxification of aldehyde; cytoplasm; positive regulation of extrinsic apoptotic signaling pathway; response …	-	-	dehydrogenase/reductase SDR family member on chromosome X [Homo sapiens]	PF00106.29	short chain dehydrogenase	Dehydrogenase/reductase SDR family member on chromosome X OS=Homo sapiens OX=9606 GN=DHRSX PE=1 SV=2	4MS7D	Q	short chain dehydrogenase	row-11508
gene:ENSG00000115128		SF3B6	6.18646	0.0252533	0.851424	0.933368	nonsig	73.5004	67.4786	80.016	71.0332	65.0782	74.8555	1431	1270	1460	1321	1232	1512	GO:0000375;GO:0008380;GO:0051237;GO:0045292;GO:0000244;GO:0006397;GO:0005829;GO:0000395;GO:0005689;GO:0071011;GO:0001825;GO:0003723;GO:0035061;GO:0016482;GO:0006355;GO:1903241;GO:0000349;GO:0005737;GO:0051082;GO:0006406;GO:0005634;GO:0048024;GO:0005684;GO:0016607;GO:0043025;GO:0030619;GO:0005686;GO:0000398;GO:0005681;GO:0003729;GO:0050733;GO:0000245;GO:0030425;GO:0070274;GO:0071013;GO:0000381;GO:…	biological_process; biological_process; biological_process; biological_process; biological_process; biological_process; cellular_component; biological_process; cellular_component; cellular_component; biological_process; molecular_function; cellular_component; biological_process; biological_process; biological_process; biological_process; cellular_component; molecular_function; biological_process;…	RNA splicing, via transesterification reactions; RNA splicing; maintenance of RNA location; mRNA cis splicing, via spliceosome; spliceosomal tri-snRNP complex assembly; mRNA processing; cytosol; mRNA 5'-splice site recognition; U12-type spliceosomal complex; precatalytic spliceosome; blastocyst formation; RNA binding; interchromatin granule; cytosolic transport; regulation of DNA-templated transc…	ko03040	Spliceosome	splicing factor 3B subunit 6 [Vulpes vulpes]	PF00076.26	RNA recognition motif	Splicing factor 3B subunit 6 OS=Mus musculus OX=10090 GN=Sf3b6 PE=1 SV=1	49B4Z	A	Splicing factor 3B subunit 6	row-11524
gene:ENSG00000104763		ASAH1	4.54108	-0.0224835	0.85197	0.933476	nonsig	27.3219	18.6304	23.1726	23.6631	20.9934	20.8424	1714	1434	1714	1579	1618	1714	GO:0070062;GO:0006670;GO:0043202;GO:0017064;GO:0030324;GO:0010033;GO:0046514;GO:1904813;GO:0005576;GO:0005615;GO:0030216;GO:0102121;GO:0017040;GO:0050810;GO:0070291;GO:0005737;GO:0005634;GO:0062098;GO:0005764;GO:0071356;GO:0006631;GO:0047412;GO:0016020;GO:0016922;GO:0046512;GO:0006665;GO:0016042;GO:0016811;GO:0140297;GO:1904724;GO:0046513;GO:0003714;GO:0070292;GO:0016810	cellular_component; biological_process; cellular_component; molecular_function; biological_process; biological_process; biological_process; cellular_component; cellular_component; cellular_component; biological_process; molecular_function; molecular_function; biological_process; biological_process; cellular_component; cellular_component; biological_process; cellular_component; biological_process;…	extracellular exosome; sphingosine metabolic process; lysosomal lumen; fatty acid amide hydrolase activity; lung development; response to organic substance; ceramide catabolic process; ficolin-1-rich granule lumen; extracellular region; extracellular space; keratinocyte differentiation; ceramidase activity; N-acylsphingosine amidohydrolase activity; regulation of steroid biosynthetic process; N-a…	ko00600;ko04142;ko04071;ko01100	Sphingolipid metabolism;Lysosome;Sphingolipid signaling pathway;Metabolic pathways	acid ceramidase isoform b [Homo sapiens]	PF02275.22	Linear amide C-N hydrolases, choloylglycine hydrolase family	Acid ceramidase OS=Homo sapiens OX=9606 GN=ASAH1 PE=1 SV=5	4MUK2	C	ceramidase activity	row-11529
gene:ENSG00000169093		ASMTL	0.922699	-0.0634278	0.863614	0.938402	nonsig	0.874259	1.07489	0.740059	0.707597	0.96659	1.04208	54	65	43	42	59	67	GO:0006629;GO:0017000;GO:0046219;GO:0055086;GO:0006412;GO:0008584;GO:0008172;GO:0009117;GO:0042802;GO:1990748;GO:0032259;GO:0005737;GO:0017096;GO:0005634;GO:0036221;GO:0008757;GO:0047429;GO:0008171;GO:2000019;GO:0042803;GO:0036218;GO:0030187;GO:0005829	biological_process; biological_process; biological_process; biological_process; biological_process; biological_process; molecular_function; biological_process; molecular_function; biological_process; biological_process; cellular_component; molecular_function; cellular_component; molecular_function; molecular_function; molecular_function; molecular_function; biological_process; molecular_function;…	lipid metabolic process; antibiotic biosynthetic process; indolalkylamine biosynthetic process; nucleobase-containing small molecule metabolic process; translation; male gonad development; S-methyltransferase activity; nucleotide metabolic process; identical protein binding; cellular detoxification; methylation; cytoplasm; acetylserotonin O-methyltransferase activity; nucleus; UTP diphosphatase a…	-	-	probable bifunctional dTTP/UTP pyrophosphatase/methyltransferase protein isoform 1 [Homo sapiens]	PF02545.18	Maf-like protein	Probable bifunctional dTTP/UTP pyrophosphatase/methyltransferase protein OS=Homo sapiens OX=9606 GN=ASMTL PE=1 SV=3	4MVT8	D	O-methyltransferase-like	row-11626
gene:ENSG00000156162		DPY19L4	3.18929	-0.0235032	0.863875	0.938402	nonsig	8.2835	7.34416	8.4351	8.45019	7.7531	8.5278	1292	1081	1302	1242	1128	1344	GO:0016020;GO:0005975;GO:0005634;GO:0016757;GO:0018406;GO:0007286;GO:0005789;GO:0005637;GO:0000030;GO:0007399;GO:0006486;GO:0048471;GO:0030154;GO:0005737	cellular_component; biological_process; cellular_component; molecular_function; biological_process; biological_process; cellular_component; cellular_component; molecular_function; biological_process; biological_process; cellular_component; biological_process; cellular_component;	membrane; carbohydrate metabolic process; nucleus; glycosyltransferase activity; protein C-linked glycosylation via 2'-alpha-mannosyl-L-tryptophan; spermatid development; endoplasmic reticulum membrane; nuclear inner membrane; mannosyltransferase activity; nervous system development; protein glycosylation; perinuclear region of cytoplasm; cell differentiation; cytoplasm;	-	-	probable C-mannosyltransferase DPY19L4 [Homo sapiens]	PF10034.13	Q-cell neuroblast polarisation	Probable C-mannosyltransferase DPY19L4 OS=Homo sapiens OX=9606 GN=DPY19L4 PE=1 SV=1	4N4BH	S	transferase activity, transferring glycosyl groups	row-11628
gene:ENSG00000162819		BROX	3.83369	-0.019352	0.878216	0.946134	nonsig	11.6768	13.6863	14.6186	14.5554	12.5395	12.7177	1387	1614	1650	1609	1491	1597	GO:0070062;GO:0005635;GO:1903553;GO:0042641;GO:0048306;GO:0031871;GO:0000281;GO:0046983;GO:0000915;GO:0042802;GO:0001772;GO:1903551;GO:0051260;GO:0097734;GO:0010824;GO:0017124;GO:0007084;GO:0070971;GO:0070830;GO:0090543;GO:0006915;GO:0043209;GO:0090559;GO:0039702;GO:0046755;GO:0005768;GO:0090611;GO:0016020;GO:0031965;GO:1903543;GO:0061952;GO:0042470;GO:0005813;GO:0071985;GO:0005923;GO:0045199;GO:…	cellular_component; cellular_component; biological_process; cellular_component; molecular_function; molecular_function; biological_process; molecular_function; biological_process; molecular_function; cellular_component; biological_process; biological_process; biological_process; biological_process; molecular_function; biological_process; cellular_component; biological_process; cellular_component;…	extracellular exosome; nuclear envelope; positive regulation of extracellular exosome assembly; actomyosin; calcium-dependent protein binding; proteinase activated receptor binding; mitotic cytokinesis; protein dimerization activity; actomyosin contractile ring assembly; identical protein binding; immunological synapse; regulation of extracellular exosome assembly; protein homooligomerization; ex…	-	-	BRO1 domain-containing protein BROX isoform X1 [Homo sapiens]	PF03097.22	BRO1-like domain	BRO1 domain-containing protein BROX OS=Homo sapiens OX=9606 GN=BROX PE=1 SV=1	4MYKF	S	BRO1 domain and CAAX motif containing	row-11727
gene:ENSG00000119446		RBM18	3.24612	-0.0132666	0.891696	0.952534	nonsig	8.58489	8.14631	8.95178	8.94895	8.3343	8.00511	1278	1173	1249	1272	1206	1237	GO:0048026;GO:0005886;GO:0005730;GO:0045171;GO:0008380;GO:0000375;GO:0010494;GO:0071456;GO:0000900;GO:0006397;GO:0051028;GO:0032991;GO:0019099;GO:0045947;GO:0050821;GO:1990935;GO:0018993;GO:0043066;GO:0030237;GO:0106222;GO:0005689;GO:0006281;GO:1990904;GO:0042752;GO:0006417;GO:0003682;GO:0042802;GO:0001650;GO:0003723;GO:0046426;GO:0005694;GO:0007446;GO:0016363;GO:0045087;GO:0048027;GO:0007548;GO:…	biological_process; cellular_component; cellular_component; cellular_component; biological_process; biological_process; cellular_component; biological_process; molecular_function; biological_process; biological_process; cellular_component; biological_process; biological_process; biological_process; molecular_function; biological_process; biological_process; biological_process; molecular_function;…	positive regulation of mRNA splicing, via spliceosome; plasma membrane; nucleolus; intercellular bridge; RNA splicing; RNA splicing, via transesterification reactions; cytoplasmic stress granule; cellular response to hypoxia; mRNA regulatory element binding translation repressor activity; mRNA processing; mRNA transport; protein-containing complex; female germ-line sex determination; negative reg…	-	-	probable RNA-binding protein 18 [Theropithecus gelada]	PF00076.26	RNA recognition motif	Probable RNA-binding protein 18 OS=Pongo abelii OX=9601 GN=RBM18 PE=2 SV=1	4MV8U	A	RNA binding motif protein 18	row-11827
gene:ENSG00000181004		BBS12	1.52836	0.0261195	0.915607	0.96398	nonsig	1.92674	2.37452	1.4997	2.21569	1.76042	1.62883	189	223	138	206	166	165	GO:0048863;GO:0005929;GO:0005524;GO:0042073;GO:0045444;GO:2000737;GO:0045599;GO:0042755;GO:0045494;GO:0051131	biological_process; cellular_component; molecular_function; biological_process; biological_process; biological_process; biological_process; biological_process; biological_process; biological_process;	stem cell differentiation; cilium; ATP binding; intraciliary transport; fat cell differentiation; negative regulation of stem cell differentiation; negative regulation of fat cell differentiation; eating behavior; photoreceptor cell maintenance; chaperone-mediated protein complex assembly;	-	-	Bardet-Biedl syndrome 12 protein isoform X1 [Homo sapiens]	PF00118.28	TCP-1/cpn60 chaperonin family	Bardet-Biedl syndrome 12 protein OS=Homo sapiens OX=9606 GN=BBS12 PE=1 SV=2	4MX91	O	ATP binding	row-11998
gene:ENSG00000198034		RPS4X	9.97244	0.00822456	0.918855	0.965326	nonsig	983.228	1063.14	1013.67	1018.16	1060.95	892.837	43332	45304	41863	42854	45465	40833	GO:0070062;GO:0005886;GO:0005730;GO:0008284;GO:0032040;GO:0032991;GO:0031369;GO:0019843;GO:0044391;GO:0030686;GO:1990904;GO:0006412;GO:0005925;GO:0003723;GO:0042274;GO:0000325;GO:0030036;GO:0005739;GO:0005844;GO:0005737;GO:0015935;GO:0005634;GO:0002181;GO:0022626;GO:0036464;GO:0007420;GO:0003729;GO:0031012;GO:0000822;GO:0016020;GO:0043009;GO:0005840;GO:0045202;GO:0022627;GO:0003735;GO:0005654;GO:…	cellular_component; cellular_component; cellular_component; biological_process; cellular_component; cellular_component; molecular_function; molecular_function; cellular_component; cellular_component; cellular_component; biological_process; cellular_component; molecular_function; biological_process; cellular_component; biological_process; cellular_component; cellular_component; cellular_component;…	extracellular exosome; plasma membrane; nucleolus; positive regulation of cell population proliferation; small-subunit processome; protein-containing complex; translation initiation factor binding; rRNA binding; ribosomal subunit; 90S preribosome; ribonucleoprotein complex; translation; focal adhesion; RNA binding; ribosomal small subunit biogenesis; plant-type vacuole; actin cytoskeleton organiz…	ko03010	Ribosome	LOW QUALITY PROTEIN: 40S ribosomal protein S4, X isoform [Desmodus rotundus]	PF00900.24	Ribosomal family S4e	Small ribosomal subunit protein eS4 OS=Bos taurus OX=9913 GN=RPS4 PE=2 SV=3	48WJ4	J	ribosomal protein S4	row-12025
gene:ENSG00000198146		ZNF770	3.6173	0.0126872	0.920268	0.965527	nonsig	10.0217	12.5569	11.9211	11.6781	10.5443	11.0881	1630	1975	1806	1814	1668	1859	GO:0007283;GO:0005730;GO:0008284;GO:0045668;GO:0051301;GO:0000981;GO:0007346;GO:0000900;GO:0051726;GO:0043497;GO:0042826;GO:0030097;GO:0045654;GO:0051781;GO:0001934;GO:0043066;GO:0090073;GO:0002437;GO:0006281;GO:0043076;GO:0001673;GO:0015030;GO:0008285;GO:0033674;GO:0003682;GO:0010526;GO:1901224;GO:0002829;GO:0003723;GO:0000976;GO:0016604;GO:0001227;GO:0006355;GO:0005737;GO:0046872;GO:0005634;GO:…	biological_process; cellular_component; biological_process; biological_process; biological_process; molecular_function; biological_process; molecular_function; biological_process; biological_process; molecular_function; biological_process; biological_process; biological_process; biological_process; biological_process; biological_process; biological_process; biological_process; cellular_component;…	spermatogenesis; nucleolus; positive regulation of cell population proliferation; negative regulation of osteoblast differentiation; cell division; DNA-binding transcription factor activity, RNA polymerase II-specific; regulation of mitotic cell cycle; mRNA regulatory element binding translation repressor activity; regulation of cell cycle; regulation of protein heterodimerization activity; histo…	-	-	zinc finger protein 770 isoform X1 [Homo sapiens]	PF00096.30	Zinc finger, C2H2 type	Zinc finger protein 770 OS=Homo sapiens OX=9606 GN=ZNF770 PE=1 SV=1	4N6AB	K	Zinc finger protein 770	row-12041
gene:ENSG00000176055		MBLAC2	1.72204	-0.0246395	0.924914	0.967872	nonsig	2.12794	1.74785	3.06818	2.86513	1.85996	2.33526	259	215	355	327	222	292	GO:0070062;GO:0005886;GO:0008800;GO:0046872;GO:0102991;GO:0008270;GO:0009636;GO:0016787;GO:0005789;GO:0004416;GO:0048856;GO:0005759;GO:0006631;GO:0019243;GO:0004521;GO:0005739;GO:0003727;GO:0016290;GO:0005829	cellular_component; cellular_component; molecular_function; molecular_function; molecular_function; molecular_function; biological_process; molecular_function; cellular_component; molecular_function; biological_process; cellular_component; biological_process; biological_process; molecular_function; cellular_component; molecular_function; molecular_function; cellular_component;	extracellular exosome; plasma membrane; beta-lactamase activity; metal ion binding; myristoyl-CoA hydrolase activity; zinc ion binding; response to toxic substance; hydrolase activity; endoplasmic reticulum membrane; hydroxyacylglutathione hydrolase activity; anatomical structure development; mitochondrial matrix; fatty acid metabolic process; methylglyoxal catabolic process to D-lactate via S-la…	-	-	acyl-coenzyme A thioesterase MBLAC2 [Homo sapiens]	PF00753.31	Metallo-beta-lactamase superfamily	Acyl-coenzyme A thioesterase MBLAC2 OS=Homo sapiens OX=9606 GN=MBLAC2 PE=1 SV=3	4MYGR	S	Metallo-beta-lactamase superfamily	row-12073
gene:ENSG00000198056		PRIM1	4.00982	0.020655	0.926449	0.968243	nonsig	17.4528	11.1184	18.1952	16.176	13.2417	15.6445	837	494	839	721	638	767	GO:0070062;GO:0000428;GO:0032553;GO:0000166;GO:0005524;GO:0003896;GO:0000785;GO:0043596;GO:0000287;GO:0006260;GO:0006269;GO:0005658;GO:0006270;GO:0005737;GO:0046872;GO:0005634;GO:1990077;GO:0016020;GO:0006261;GO:0008270;GO:0005654;GO:0042803;GO:0005829	cellular_component; cellular_component; molecular_function; molecular_function; molecular_function; molecular_function; cellular_component; cellular_component; molecular_function; biological_process; biological_process; cellular_component; biological_process; cellular_component; molecular_function; cellular_component; cellular_component; cellular_component; biological_process; molecular_function;…	extracellular exosome; DNA-directed RNA polymerase complex; ribonucleotide binding; nucleotide binding; ATP binding; DNA primase activity; chromatin; nuclear replication fork; magnesium ion binding; DNA replication; DNA replication, synthesis of RNA primer; alpha DNA polymerase:primase complex; DNA replication initiation; cytoplasm; metal ion binding; nucleus; primosome complex; membrane; DNA-tem…	ko03030	DNA replication	DNA primase small subunit isoform X2 [Pan paniscus]	PF01896.23	DNA primase small subunit	DNA primase small subunit OS=Homo sapiens OX=9606 GN=PRIM1 PE=1 SV=1	4N0JK	L	Belongs to the eukaryotic-type primase small subunit family	row-12087
gene:ENSG00000292327		PPP2R3B	1.95387	0.0221713	0.927749	0.968325	nonsig	2.92031	2.44187	3.48218	2.88807	3.50514	2.19146	208	168	233	197	243	158	GO:0002759;GO:0051726;GO:0048536;GO:0050864;GO:0090263;GO:0008285;GO:0001756;GO:0007525;GO:0003682;GO:0061053;GO:0005819;GO:0005509;GO:0090249;GO:0004723;GO:0005794;GO:0000159;GO:0001754;GO:0005739;GO:0030865;GO:0035303;GO:0006470;GO:0019888;GO:0005737;GO:0046872;GO:0005634;GO:0000226;GO:0009826;GO:0009524;GO:0043029;GO:0090090;GO:0030674;GO:0045579;GO:0000913;GO:2000134;GO:0005813;GO:0001782;GO:…	biological_process; biological_process; biological_process; biological_process; biological_process; biological_process; biological_process; biological_process; molecular_function; biological_process; cellular_component; molecular_function; biological_process; molecular_function; cellular_component; cellular_component; biological_process; cellular_component; biological_process; biological_process;…	regulation of antimicrobial humoral response; regulation of cell cycle; spleen development; regulation of B cell activation; positive regulation of canonical Wnt signaling pathway; negative regulation of cell population proliferation; somitogenesis; somatic muscle development; chromatin binding; somite development; spindle; calcium ion binding; regulation of cell migration involved in somitogenic…	ko04071;ko04151;ko04728;ko05165;ko04261;ko03015;ko04152	Sphingolipid signaling pathway;PI3K-Akt signaling pathway;Dopaminergic synapse;Human papillomavirus infection;Adrenergic signaling in cardiomyocytes;mRNA surveillance pathway;AMPK signaling pathway	serine/threonine-protein phosphatase 2A regulatory subunit B'' subunit beta [Homo sapiens]	PF17958.5	EF-hand domain	Serine/threonine-protein phosphatase 2A regulatory subunit B'' subunit beta OS=Homo sapiens OX=9606 GN=PPP2R3B PE=1 SV=2	4N5TF	A	EF-hand domain pair	row-12104
regulation of protein metabolic process; regulation of macrophage chemotaxis; regulation of epithelial cell migration; negative regulation of gene expression; negative regulation of endothelial cell apoptotic process; regulation of protein kinase B signaling; protein-containing complex; growth cone; regulation of cell cycle; G protein-coupled receptor signaling pathway; extracellular matrix organ…		-	-	activated CDC42 kinase 1 isoform X6 [Pan paniscus]	PF07714.21	Protein tyrosine and serine/threonine kinase	Activated CDC42 kinase 1 OS=Homo sapiens OX=9606 GN=TNK2 PE=1 SV=3	4MZP3	T	GTPase binding	row-12274
gene:ENSG00000169504		CLIC4	6.01334	-0.0111924	0.95655	0.981406	nonsig	51.4223	89.47	54.7992	67.5153	64.8849	59.8064	6499	10929	6487	8168	7974	7865	GO:0005886;GO:0045296;GO:0030496;GO:0048754;GO:0010881;GO:0004364;GO:0036195;GO:0042802;GO:0007601;GO:0008289;GO:0071277;GO:0016604;GO:0005903;GO:0031750;GO:0005737;GO:0070527;GO:0031749;GO:0009566;GO:0005765;GO:0048060;GO:0031410;GO:0005813;GO:0007565;GO:0045174;GO:0009536;GO:0051099;GO:0007165;GO:0001886;GO:0005635;GO:0051881;GO:0004602;GO:0007035;GO:0050896;GO:0055120;GO:0032420;GO:0098869;GO:…	cellular_component; molecular_function; cellular_component; biological_process; biological_process; molecular_function; cellular_component; molecular_function; biological_process; molecular_function; biological_process; cellular_component; cellular_component; molecular_function; cellular_component; biological_process; molecular_function; biological_process; cellular_component; biological_process;…	plasma membrane; cadherin binding; midbody; branching morphogenesis of an epithelial tube; regulation of cardiac muscle contraction by regulation of the release of sequestered calcium ion; glutathione transferase activity; muscle cell projection membrane; identical protein binding; visual perception; lipid binding; cellular response to calcium ion; nuclear body; brush border; D3 dopamine receptor…	-	-	chloride intracellular channel protein 4 isoform X1 [Homo sapiens]	PF13409.10	Glutathione S-transferase, N-terminal domain	Chloride intracellular channel protein 4 OS=Homo sapiens OX=9606 GN=CLIC4 PE=1 SV=4	4MX21	P	chloride channel activity	row-12314
gene:ENSG00000122008		POLK	3.73573	0.00603363	0.962326	0.983745	nonsig	9.13981	13.2037	16.3489	14.3491	8.22326	14.8024	1528	1792	1848	1756	1638	1735	GO:0042276;GO:0000785;GO:0051321;GO:0000287;GO:0006260;GO:0006281;GO:0003887;GO:0009432;GO:0000731;GO:0016604;GO:0006974;GO:0090734;GO:0046872;GO:0005737;GO:0005634;GO:0006297;GO:0016607;GO:0036464;GO:0003697;GO:0006261;GO:0071494;GO:0009792;GO:0019985;GO:0070987;GO:0003684;GO:0005654;GO:0000003;GO:0060090;GO:0034644;GO:0005829	biological_process; cellular_component; biological_process; molecular_function; biological_process; biological_process; molecular_function; biological_process; biological_process; cellular_component; biological_process; cellular_component; molecular_function; cellular_component; cellular_component; biological_process; cellular_component; cellular_component; molecular_function; biological_process;…	error-prone translesion synthesis; chromatin; meiotic cell cycle; magnesium ion binding; DNA replication; DNA repair; DNA-directed DNA polymerase activity; SOS response; DNA synthesis involved in DNA repair; nuclear body; DNA damage response; site of DNA damage; metal ion binding; cytoplasm; nucleus; nucleotide-excision repair, DNA gap filling; nuclear speck; cytoplasmic ribonucleoprotein granule…	ko05202;ko05169;ko05213;ko05200;ko05220;ko05216;ko05222;ko05217;ko05224;ko05223;ko05218;ko03460;ko05210;ko05226;ko05212;ko05214;ko05225	Transcriptional misregulation in cancer;Epstein-Barr virus infection;Endometrial cancer;Pathways in cancer;Chronic myeloid leukemi;Thyroid cancer;Small cell lung cancer;Basal cell carcinom;Breast cancer;Non-small cell lung cancer;Melanom;Fanconi anemia pathway;Colorectal cancer;Gastric cancer;Pancreatic cancer;Gliom;Hepatocellular carcinom	DNA polymerase kappa isoform X2 [Homo sapiens]	PF00817.24	impB/mucB/samB family	DNA polymerase kappa OS=Homo sapiens OX=9606 GN=POLK PE=1 SV=1	4MV6J	L	IMS family HHH motif	row-12358
gene:ENSG00000292338		DHRSX	1.64558	0.0107523	0.967678	0.985836	nonsig	2.9385	2.05341	1.87814	1.79131	2.57015	1.71951	146	131	116	118	166	104	GO:0005886;GO:0009410;GO:0004090;GO:0000253;GO:0010130;GO:0044249;GO:0008106;GO:0042802;GO:0007601;GO:0110095;GO:0005737;GO:2001238;GO:0032355;GO:0009534;GO:0016630;GO:0009640;GO:0051287;GO:0007420;GO:0045494;GO:0071560;GO:0033792;GO:0030497;GO:0006703;GO:0005765;GO:0010842;GO:2001241;GO:0005789;GO:0005811;GO:0014070;GO:0090575;GO:0003713;GO:0016616;GO:0016491;GO:0047501;GO:0000166;GO:0047024;GO:…	cellular_component; biological_process; molecular_function; molecular_function; biological_process; biological_process; molecular_function; molecular_function; biological_process; biological_process; cellular_component; biological_process; biological_process; cellular_component; molecular_function; biological_process; molecular_function; biological_process; biological_process; biological_process;…	plasma membrane; response to xenobiotic stimulus; carbonyl reductase (NADPH) activity; 3-keto sterol reductase activity; anaerobic ethylbenzene catabolic process; cellular biosynthetic process; alcohol dehydrogenase (NADP+) activity; identical protein binding; visual perception; cellular detoxification of aldehyde; cytoplasm; positive regulation of extrinsic apoptotic signaling pathway; response …	-	-	dehydrogenase/reductase SDR family member on chromosome X [Homo sapiens]	PF00106.29	short chain dehydrogenase	Dehydrogenase/reductase SDR family member on chromosome X OS=Homo sapiens OX=9606 GN=DHRSX PE=1 SV=2	4MS7D	Q	short chain dehydrogenase	row-12400
gene:ENSG00000292343		AKAP17A	2.6354	-0.00589021	0.968719	0.986203	nonsig	4.94932	5.0932	5.72582	5.59549	5.75692	4.29604	449	448	491	483	502	404	GO:0008380;GO:0006397;GO:1990225;GO:0042113;GO:0003723;GO:0005615;GO:0008201;GO:0006355;GO:0016324;GO:0005634;GO:0016607;GO:0005681;GO:0016020;GO:0043484;GO:0031410;GO:0051018;GO:0046789;GO:0098609;GO:0007165;GO:0005829;GO:0044647	biological_process; biological_process; cellular_component; biological_process; molecular_function; cellular_component; molecular_function; biological_process; cellular_component; cellular_component; cellular_component; cellular_component; cellular_component; biological_process; cellular_component; molecular_function; molecular_function; biological_process; biological_process; cellular_component;…	RNA splicing; mRNA processing; rhoptry neck; B cell activation; RNA binding; extracellular space; heparin binding; regulation of DNA-templated transcription; apical plasma membrane; nucleus; nuclear speck; spliceosomal complex; membrane; regulation of RNA splicing; cytoplasmic vesicle; protein kinase A binding; host cell surface receptor binding; cell-cell adhesion; signal transduction; cytosol; …	-	-	A-kinase anchor protein 17A isoform 1 [Homo sapiens]	PF00076.26	RNA recognition motif	A-kinase anchor protein 17A OS=Homo sapiens OX=9606 GN=AKAP17A PE=1 SV=2	4MTW5	K	A kinase (PRKA) anchor protein 17A	row-12410
gene:ENSG00000154727		GABPA	2.66436	0.00428825	0.969742	0.986768	nonsig	5.1971	5.77621	5.27344	5.55495	5.26046	5.00421	810	871	758	814	797	808	GO:0005886;GO:0007626;GO:0007283;GO:0007428;GO:0048935;GO:0007298;GO:0009416;GO:0010454;GO:0001824;GO:0046677;GO:0035259;GO:0042826;GO:0009653;GO:0021983;GO:0001944;GO:0007398;GO:0010467;GO:0060762;GO:0001825;GO:0021854;GO:0002068;GO:0042802;GO:0110040;GO:0035778;GO:0005694;GO:0008406;GO:0001707;GO:0016604;GO:0005667;GO:0060233;GO:1904178;GO:0043314;GO:0070555;GO:0050729;GO:0007411;GO:0042981;GO:…	cellular_component; biological_process; biological_process; biological_process; biological_process; biological_process; biological_process; biological_process; biological_process; biological_process; molecular_function; molecular_function; biological_process; biological_process; biological_process; biological_process; biological_process; biological_process; biological_process; biological_process;…	plasma membrane; locomotory behavior; spermatogenesis; primary branching, open tracheal system; peripheral nervous system neuron development; border follicle cell migration; response to light stimulus; negative regulation of cell fate commitment; blastocyst development; response to antibiotic; nuclear glucocorticoid receptor binding; histone deacetylase binding; anatomical structure morphogenesis…	-	-	GA-binding protein alpha chain isoform X1 [Homo sapiens]	PF00178.26	Ets-domain	GA-binding protein alpha chain OS=Homo sapiens OX=9606 GN=GABPA PE=1 SV=1	4N3X7	K	GA binding protein transcription factor, alpha subunit	row-12416
gene:ENSG00000137880		GCHFR	3.27259	0.00708987	0.978539	0.990662	nonsig	6.62222	11.4047	8.69588	7.69747	9.12515	9.08885	146	242	179	162	194	206	GO:0031965;GO:0019899;GO:0005634;GO:0045428;GO:0016597;GO:0042470;GO:0004857;GO:0042802;GO:0065003;GO:0005654;GO:0032991;GO:0044877;GO:0030742;GO:0009890;GO:0044549;GO:0030425;GO:0005829;GO:0005737	cellular_component; molecular_function; cellular_component; biological_process; molecular_function; cellular_component; molecular_function; molecular_function; biological_process; cellular_component; cellular_component; molecular_function; molecular_function; biological_process; molecular_function; cellular_component; cellular_component; cellular_component;	nuclear membrane; enzyme binding; nucleus; regulation of nitric oxide biosynthetic process; amino acid binding; melanosome; enzyme inhibitor activity; identical protein binding; protein-containing complex assembly; nucleoplasm; protein-containing complex; protein-containing complex binding; GTP-dependent protein binding; negative regulation of biosynthetic process; GTP cyclohydrolase binding; den…	-	-	GTP cyclohydrolase 1 feedback regulatory protein [Pan paniscus]	PF06399.17	GTP cyclohydrolase I feedback regulatory protein (GFRP)	GTP cyclohydrolase 1 feedback regulatory protein OS=Homo sapiens OX=9606 GN=GCHFR PE=1 SV=3	4N7CX	S	GTP cyclohydrolase I feedback regulatory protein (GFRP)	row-12478
gene:ENSG00000168876		ANKRD49	3.50215	0.00258305	0.986572	0.993175	nonsig	9.03754	12.4936	9.60916	12.7737	9.78213	8.91565	671	848	678	797	682	705	GO:0005886;GO:0030660;GO:0045296;GO:0032507;GO:0071800;GO:0010881;GO:0086066;GO:0035902;GO:0030027;GO:0030863;GO:0140759;GO:0042802;GO:0005667;GO:0055013;GO:1990841;GO:1901018;GO:0036336;GO:0009566;GO:0033270;GO:0045197;GO:0008089;GO:0086014;GO:0030673;GO:0051928;GO:2000060;GO:0034446;GO:0000723;GO:0070528;GO:0099612;GO:0043161;GO:0070213;GO:0007130;GO:0048665;GO:0032210;GO:0017124;GO:0046974;GO:…	cellular_component; cellular_component; molecular_function; biological_process; biological_process; biological_process; biological_process; biological_process; cellular_component; cellular_component; molecular_function; molecular_function; cellular_component; biological_process; molecular_function; biological_process; biological_process; biological_process; cellular_component; biological_process;…	plasma membrane; Golgi-associated vesicle membrane; cadherin binding; maintenance of protein location in cell; podosome assembly; regulation of cardiac muscle contraction by regulation of the release of sequestered calcium ion; atrial cardiac muscle cell to AV node cell communication; response to immobilization stress; lamellipodium; cortical cytoskeleton; histone H3K56 methyltransferase activity…	-	-	ankyrin repeat domain-containing protein 49 isoform X1 [Homo sapiens]	PF12796.11	Ankyrin repeats (3 copies)	Ankyrin repeat domain-containing protein 49 OS=Homo sapiens OX=9606 GN=ANKRD49 PE=1 SV=1	4MY23	K	Ankyrin repeat	row-12550
gene:ENSG00000139436		GIT2	3.41226	0.0012976	0.989315	0.99443	nonsig	10.0311	9.42309	9.56673	10.1058	10.1257	8.69913	1539	1373	1343	1421	1459	1347	GO:0005886;GO:0007626;GO:0016192;GO:0045296;GO:0044305;GO:0030016;GO:0032153;GO:0030659;GO:0042826;GO:0010087;GO:0048205;GO:0071222;GO:0030027;GO:0097422;GO:0001771;GO:0071347;GO:0035544;GO:0001726;GO:1901981;GO:0042802;GO:0001650;GO:0019903;GO:0001786;GO:0055038;GO:0006890;GO:0008289;GO:0090063;GO:0005667;GO:0061512;GO:0030036;GO:0048266;GO:0043197;GO:2001240;GO:0010051;GO:0032588;GO:0007264;GO:…	cellular_component; biological_process; biological_process; molecular_function; cellular_component; cellular_component; cellular_component; cellular_component; molecular_function; biological_process; biological_process; biological_process; cellular_component; cellular_component; biological_process; biological_process; biological_process; cellular_component; molecular_function; molecular_function;…	plasma membrane; locomotory behavior; vesicle-mediated transport; cadherin binding; calyx of Held; myofibril; cell division site; cytoplasmic vesicle membrane; histone deacetylase binding; phloem or xylem histogenesis; COPI coating of Golgi vesicle; cellular response to lipopolysaccharide; lamellipodium; tubular endosome; immunological synapse formation; cellular response to interleukin-1; negati…	ko04144;ko05135	Endocytosis;Yersinia infection	ARF GTPase-activating protein GIT2 isoform 1 [Homo sapiens]	PF12205.12	G protein-coupled receptor kinase-interacting protein 1 C term	ARF GTPase-activating protein GIT2 OS=Homo sapiens OX=9606 GN=GIT2 PE=1 SV=2	4N4UA	T	G protein-coupled receptor kinase interacting ArfGAP 2	row-12569
gene:ENSG00000144746		ARL6IP5	6.37648	-0.00130016	0.991067	0.9954	nonsig	77.714	94.8072	77.2097	84.6291	81.0839	78.3363	4952	5829	4612	5125	5018	5183	GO:0005886;GO:0072659;GO:0008631;GO:0044325;GO:0032874;GO:0099523;GO:0043280;GO:0051051;GO:0051580;GO:0043065;GO:0006749;GO:0098712;GO:0016020;GO:0007611;GO:0005789;GO:0015813;GO:0071407;GO:0005856;GO:0034599;GO:0010917;GO:0002037;GO:0015031;GO:0010008	cellular_component; biological_process; biological_process; molecular_function; biological_process; cellular_component; biological_process; biological_process; biological_process; biological_process; biological_process; biological_process; cellular_component; biological_process; cellular_component; biological_process; biological_process; cellular_component; biological_process; biological_process;…	plasma membrane; protein localization to plasma membrane; intrinsic apoptotic signaling pathway in response to oxidative stress; transmembrane transporter binding; positive regulation of stress-activated MAPK cascade; presynaptic cytosol; positive regulation of cysteine-type endopeptidase activity involved in apoptotic process; negative regulation of transport; regulation of neurotransmitter upta…	-	-	PRA1 family protein 3 [Hylobates moloch]	PF03208.23	PRA1 family protein	PRA1 family protein 3 OS=Pongo abelii OX=9601 GN=ARL6IP5 PE=2 SV=1	4MU75	U	negative regulation of L-glutamate import across plasma membrane	row-12579
gene:ENSG00000196290		NIF3L1	4.1418	-0.00187551	0.991798	0.995897	nonsig	19.0967	13.3482	18.2701	19.0706	15.5921	15.3517	960	606	819	855	765	753	GO:0046872;GO:0005634;GO:0030182;GO:0042802;GO:0005829;GO:0045893;GO:0061629;GO:0005739;GO:0000122;GO:0005737	molecular_function; cellular_component; biological_process; molecular_function; cellular_component; biological_process; molecular_function; cellular_component; biological_process; cellular_component;	metal ion binding; nucleus; neuron differentiation; identical protein binding; cytosol; positive regulation of DNA-templated transcription; RNA polymerase II-specific DNA-binding transcription factor binding; mitochondrion; negative regulation of transcription by RNA polymerase II; cytoplasm;	-	-	NIF3-like protein 1 isoform X1 [Homo sapiens]	PF01784.22	Duf34/NIF3 (NGG1p interacting factor 3)	NIF3-like protein 1 OS=Homo sapiens OX=9606 GN=NIF3L1 PE=1 SV=2	4N3ZH	K	NIF3 (NGG1p interacting factor 3)	row-12582
gene:ENSG00000196470		SIAH1	4.27216	0.00194087	0.992664	0.99614	nonsig	14.0955	24.8044	17.5396	19.3889	18.164	17.4405	920	1590	1068	1226	1144	1192	GO:0005886;GO:1902584;GO:0007283;GO:0019005;GO:0005730;GO:0005635;GO:0007423;GO:0031624;GO:0045500;GO:0007399;GO:0006511;GO:0030877;GO:0043066;GO:0009653;GO:0048471;GO:2001237;GO:0035883;GO:0042752;GO:0032183;GO:0007465;GO:1903215;GO:0043161;GO:0060070;GO:0042802;GO:1990000;GO:0000151;GO:0045676;GO:0004842;GO:0031396;GO:0007601;GO:0005771;GO:0031647;GO:2000785;GO:0005769;GO:0007141;GO:0005739;GO:…	cellular_component; biological_process; biological_process; cellular_component; cellular_component; cellular_component; biological_process; molecular_function; biological_process; biological_process; biological_process; cellular_component; biological_process; biological_process; cellular_component; biological_process; biological_process; biological_process; molecular_function; biological_process;…	plasma membrane; positive regulation of response to water deprivation; spermatogenesis; SCF ubiquitin ligase complex; nucleolus; nuclear envelope; sensory organ development; ubiquitin conjugating enzyme binding; sevenless signaling pathway; nervous system development; ubiquitin-dependent protein catabolic process; beta-catenin destruction complex; negative regulation of apoptotic process; anatomi…	ko04115;ko04120;ko04310	p53 signaling pathway;Ubiquitin mediated proteolysis;Wnt signaling pathway	E3 ubiquitin-protein ligase SIAH1 isoform X1 [Theropithecus gelada]	PF03145.20	Sina, TRAF-like domain	E3 ubiquitin-protein ligase SIAH1 OS=Homo sapiens OX=9606 GN=SIAH1 PE=1 SV=2	4MTMC	O	Seven in absentia protein family	row-12589
gene:ENSG00000006530		AGK	3.95344	0.000388471	0.9974	0.998427	nonsig	14.0957	13.5038	22.4262	12.551	14.4138	11.9037	1457	1220	1353	1269	1460	1278	GO:0006669;GO:1903426;GO:0006670;GO:0102773;GO:0005743;GO:0005524;GO:1904643;GO:0008284;GO:0032755;GO:0033008;GO:0090037;GO:0042721;GO:0009737;GO:0031143;GO:0043122;GO:0038036;GO:0005758;GO:0046486;GO:1903666;GO:0009845;GO:0000325;GO:0031267;GO:0001729;GO:0004143;GO:0005739;GO:0008654;GO:0008481;GO:2001169;GO:0042393;GO:0005737;GO:0046872;GO:0046834;GO:0005634;GO:0043231;GO:0006648;GO:0005783;GO:…	biological_process; biological_process; biological_process; molecular_function; cellular_component; molecular_function; biological_process; biological_process; biological_process; biological_process; biological_process; cellular_component; biological_process; cellular_component; biological_process; molecular_function; cellular_component; biological_process; biological_process; biological_process;…	sphinganine-1-phosphate biosynthetic process; regulation of reactive oxygen species biosynthetic process; sphingosine metabolic process; dihydroceramide kinase activity; mitochondrial inner membrane; ATP binding; response to curcumin; positive regulation of cell population proliferation; positive regulation of interleukin-6 production; positive regulation of mast cell activation involved in immun…	ko01100;ko00561	Metabolic pathways;Glycerolipid metabolism	acylglycerol kinase, mitochondrial isoform X1 [Homo sapiens]	PF19712.3	Acylglycerol kinase C-terminal	Acylglycerol kinase, mitochondrial OS=Homo sapiens OX=9606 GN=AGK PE=1 SV=2	4N5CI	H	Lipid kinase that can phosphorylate both monoacylglycerol and diacylglycerol to form lysophosphatidic acid (LPA) and phosphatidic acid (PA), respectively. Does not phosphorylate sphingosine. Independently of its lipid kinase activity, acts as a component of the TIM22 complex. The TIM22 complex mediates the import and insertion of multi-pass transmembrane proteins into the mitochondrial inner memb…	row-12621
gene:ENSG00000161999		JMJD8	4.31059	-0.000270043	0.998427	0.999011	nonsig	20.6255	17.095	19.7678	18.6221	21.061	16.355	1168	926	1025	996	1157	949	GO:0043985;GO:0005886;GO:0010114;GO:0035513;GO:0042802;GO:0005737;GO:0046872;GO:1990110;GO:1900457;GO:0007166;GO:0048024;GO:0018126;GO:0060041;GO:0045905;GO:0010030;GO:0005788;GO:0001822;GO:0003700;GO:0009738;GO:0016491;GO:0005730;GO:0008380;GO:0030324;GO:0010476;GO:0009742;GO:0010468;GO:0033746;GO:0045814;GO:0009908;GO:1990904;GO:0140681;GO:0042752;GO:0009266;GO:0016706;GO:0051260;GO:0010378;GO:…	biological_process; cellular_component; biological_process; biological_process; molecular_function; cellular_component; molecular_function; biological_process; biological_process; biological_process; biological_process; biological_process; biological_process; biological_process; biological_process; cellular_component; biological_process; molecular_function; biological_process; molecular_function;…	histone H4-R3 methylation; plasma membrane; response to red light; oxidative RNA demethylation; identical protein binding; cytoplasm; metal ion binding; callus formation; regulation of brassinosteroid mediated signaling pathway; cell surface receptor signaling pathway; regulation of mRNA splicing, via spliceosome; protein hydroxylation; retina development in camera-type eye; positive regulation o…	-	-	jmjC domain-containing protein 8 isoform 1 precursor [Homo sapiens]	PF13621.10	Cupin-like domain	JmjC domain-containing protein 8 OS=Homo sapiens OX=9606 GN=JMJD8 PE=1 SV=2	4MUYD	BT	Cupin-like domain	row-12626
gene:ENSG00000292334		SLC25A6	5.98069	0.000291673	0.998537	0.999011	nonsig	56.4245	76.542	57.1455	58.9258	61.5875	64.3043	2448	3211	2324	2442	2599	2895	GO:0005886;GO:0007283;GO:0006839;GO:0006783;GO:0015291;GO:1990554;GO:0005744;GO:0051480;GO:0022857;GO:0015234;GO:0042802;GO:0010117;GO:1990830;GO:0031514;GO:0015217;GO:0071277;GO:0060546;GO:0070555;GO:0048316;GO:0055085;GO:0046902;GO:0015139;GO:0048364;GO:0015228;GO:1990845;GO:0000002;GO:1902559;GO:0031966;GO:0046964;GO:0035435;GO:0015108;GO:0061051;GO:0051124;GO:0048477;GO:0005789;GO:0015085;GO:…	cellular_component; biological_process; biological_process; biological_process; molecular_function; biological_process; cellular_component; biological_process; molecular_function; molecular_function; molecular_function; biological_process; biological_process; cellular_component; molecular_function; biological_process; biological_process; biological_process; biological_process; biological_process;…	plasma membrane; spermatogenesis; mitochondrial transport; heme biosynthetic process; secondary active transmembrane transporter activity; mitochondrial 3'-phospho-5'-adenylyl sulfate transmembrane transport; TIM23 mitochondrial import inner membrane translocase complex; regulation of cytosolic calcium ion concentration; transmembrane transporter activity; thiamine transmembrane transporter activ…	ko05016;ko04218;ko05164;ko04020;ko04217;ko05012;ko04022;ko05166	Huntington disease;Cellular senescence;Influenza A;Calcium signaling pathway;Necroptosis;Parkinson disease;cGMP-PKG signaling pathway;Human T-cell leukemia virus 1 infection	ADP/ATP translocase 3 isoform X3 [Theropithecus gelada]	PF00153.31	Mitochondrial carrier protein	ADP/ATP translocase 3 OS=Homo sapiens OX=9606 GN=SLC25A6 PE=1 SV=4	4N8CQ	C	Mitochondrial carrier protein	row-12628
gene:ENSG00000010278	PYURF	CD9	7.92799	-1.55295	1.03E-48	1.31E-44	down	152.449	143.992	131.857	407.926	434.825	395.037	6044	5353	4820	14992	16879	15395	GO:0005886;GO:0007283;GO:0005102;GO:0040008;GO:0031092;GO:0001780;GO:1903911;GO:0010633;GO:1905521;GO:0030886;GO:0001771;GO:0050871;GO:0061462;GO:0014003;GO:0050862;GO:0014005;GO:0043124;GO:0042802;GO:0001772;GO:0045785;GO:0097197;GO:0038063;GO:0042289;GO:0005737;GO:0007166;GO:0070527;GO:0035579;GO:0048757;GO:0098953;GO:1905676;GO:0110135;GO:0042130;GO:0031749;GO:0042098;GO:2000563;GO:0062023;GO:…	cellular_component; biological_process; molecular_function; biological_process; cellular_component; biological_process; biological_process; biological_process; biological_process; biological_process; biological_process; biological_process; biological_process; biological_process; biological_process; biological_process; biological_process; molecular_function; cellular_component; biological_process;…	plasma membrane; spermatogenesis; signaling receptor binding; regulation of growth; platelet alpha granule membrane; neutrophil homeostasis; positive regulation of receptor clustering; negative regulation of epithelial cell migration; regulation of macrophage migration; negative regulation of myeloid dendritic cell activation; immunological synapse formation; positive regulation of B cell activat…	ko04640	Hematopoietic cell lineage	PREDICTED: CD9 antigen isoform X2 [Colobus angolensis palliatus]	PF00335.24	Tetraspanin family	CD9 antigen OS=Homo sapiens OX=9606 GN=CD9 PE=1 SV=4	4N5FC	S	Tetraspanin family	row-0
gene:ENSG00000197632	MGAT2	SERPINB2	4.20685	-2.00245	7.60E-39	4.80E-35	down	10.5414	7.90244	7.84666	33.706	36.976	32.1037	600	436	421	1835	2048	1909	GO:0005886;GO:0007283;GO:0072126;GO:0006953;GO:0045861;GO:0097182;GO:0034097;GO:0042802;GO:0061107;GO:0010718;GO:0031210;GO:0008406;GO:0030141;GO:0045088;GO:0050678;GO:0005737;GO:0032355;GO:0036029;GO:0031905;GO:0060512;GO:0050830;GO:0035425;GO:0062023;GO:0042176;GO:0030335;GO:0005788;GO:0004869;GO:0031410;GO:0031093;GO:0014070;GO:0004866;GO:0051346;GO:0032496;GO:0090136;GO:0043086;GO:0032691;GO:…	cellular_component; biological_process; biological_process; biological_process; biological_process; cellular_component; biological_process; molecular_function; biological_process; biological_process; molecular_function; biological_process; cellular_component; biological_process; biological_process; cellular_component; biological_process; cellular_component; cellular_component; biological_process;…	plasma membrane; spermatogenesis; positive regulation of glomerular mesangial cell proliferation; acute-phase response; negative regulation of proteolysis; protein C inhibitor-coagulation factor Xa complex; response to cytokine; identical protein binding; seminal vesicle development; positive regulation of epithelial to mesenchymal transition; phosphatidylcholine binding; gonad development; secre…	ko04610	Complement and coagulation cascades	plasminogen activator inhibitor 2 isoform X1 [Homo sapiens]	PF00079.24	Serpin (serine protease inhibitor)	Plasminogen activator inhibitor 2 OS=Homo sapiens OX=9606 GN=SERPINB2 PE=1 SV=2	4MSZD	V	SERine Proteinase INhibitors	row-1
gene:ENSG00000276070	EFCAB5	CCL4L2	4.60443	-1.58148	1.08E-33	4.55E-30	down	14.75	13.4351	12.5479	40.8913	44.2673	34.477	555	489	442	1469	1612	1340	GO:0009636;GO:0042056;GO:0007267;GO:2000406;GO:0009410;GO:0005102;GO:0000165;GO:0010820;GO:2000503;GO:0007163;GO:0071222;GO:0034097;GO:0014808;GO:0071347;GO:0030502;GO:2000502;GO:0042802;GO:0043308;GO:0045785;GO:0019233;GO:0050850;GO:0050673;GO:0010536;GO:0009651;GO:0071346;GO:0050729;GO:0032731;GO:0045948;GO:0005737;GO:0034341;GO:0006887;GO:0070723;GO:0002676;GO:0051384;GO:0004435;GO:1904141;GO:…	biological_process; molecular_function; biological_process; biological_process; biological_process; molecular_function; biological_process; biological_process; biological_process; biological_process; biological_process; biological_process; biological_process; biological_process; biological_process; biological_process; molecular_function; biological_process; biological_process; biological_process;…	response to toxic substance; chemoattractant activity; cell-cell signaling; positive regulation of T cell migration; response to xenobiotic stimulus; signaling receptor binding; MAPK cascade; positive regulation of T cell chemotaxis; positive regulation of natural killer cell chemotaxis; establishment or maintenance of cell polarity; cellular response to lipopolysaccharide; response to cytokine; …	ko04620;ko04064;ko04062;ko05132;ko05163;ko04060;ko04623;ko04061	Toll-like receptor signaling pathway;NF-kappa B signaling pathway;Chemokine signaling pathway;Salmonella infection;Human cytomegalovirus infection;Cytokine-cytokine receptor interaction;Cytosolic DNA-sensing pathway;Viral protein interaction with cytokine and cytokine receptor	C-C motif chemokine 4-like isoform 3 precursor [Homo sapiens]	PF00048.24	Small cytokines (intecrine/chemokine), interleukin-8 like	C-C motif chemokine 4-like OS=Homo sapiens OX=9606 GN=CCL4L1 PE=1 SV=1	4N7IH	T	monocyte chemotaxis	row-2
gene:ENSG00000158109	HYI	TPRG1L	3.43507	-1.43072	3.04E-28	9.60E-25	down	6.43875	5.27261	6.28289	16.2109	15.8285	15.265	463	366	423	1112	1105	1138	GO:0070062;GO:2000300;GO:0016081;GO:0098978;GO:0050805;GO:0099171;GO:0044305;GO:0008021;GO:0042802;GO:0098850;GO:0048786;GO:0051966;GO:0098793;GO:0030672;GO:0099004;GO:0005516;GO:0005737	cellular_component; biological_process; biological_process; cellular_component; biological_process; biological_process; cellular_component; cellular_component; molecular_function; cellular_component; cellular_component; biological_process; cellular_component; cellular_component; biological_process; molecular_function; cellular_component;	extracellular exosome; regulation of synaptic vesicle exocytosis; synaptic vesicle docking; glutamatergic synapse; negative regulation of synaptic transmission; presynaptic modulation of chemical synaptic transmission; calyx of Held; synaptic vesicle; identical protein binding; extrinsic component of synaptic vesicle membrane; presynaptic active zone; regulation of synaptic transmission, glutamat…	-	-	tumor protein p63-regulated gene 1-like protein isoform X1 [Pan troglodytes]	PF12456.12	Inositol phosphatase	Tumor protein p63-regulated gene 1-like protein OS=Homo sapiens OX=9606 GN=TPRG1L PE=1 SV=1	4MV1V	S	Tumor protein p63 regulated	row-3
gene:ENSG00000105711	DEXI	SCN1B	1.81977	-2.05159	5.87E-24	1.48E-20	down	1.09224	1.26823	1.03556	5.27973	4.84624	4.45799	69	79	66	314	288	281	GO:0005886;GO:0019227;GO:0072659;GO:0021966;GO:0005248;GO:0005272;GO:0044325;GO:0010765;GO:0007399;GO:0086010;GO:0061337;GO:0014704;GO:0033268;GO:0030424;GO:0086002;GO:0002028;GO:0031175;GO:0060307;GO:0086047;GO:0005576;GO:0086015;GO:0010976;GO:0060373;GO:0030018;GO:0019871;GO:0007411;GO:0086062;GO:1905150;GO:0086005;GO:0043204;GO:0035725;GO:0030315;GO:0040011;GO:0006814;GO:0060371;GO:0086091;GO:…	cellular_component; biological_process; biological_process; biological_process; molecular_function; molecular_function; molecular_function; biological_process; biological_process; biological_process; biological_process; cellular_component; cellular_component; cellular_component; biological_process; biological_process; biological_process; biological_process; biological_process; cellular_component;…	plasma membrane; neuronal action potential propagation; protein localization to plasma membrane; corticospinal neuron axon guidance; voltage-gated sodium channel activity; sodium channel activity; transmembrane transporter binding; positive regulation of sodium ion transport; nervous system development; membrane depolarization during action potential; cardiac conduction; intercalated disc; node o…	ko04261	Adrenergic signaling in cardiomyocytes	sodium channel subunit beta-1 isoform b precursor [Homo sapiens]	PF07686.21	Immunoglobulin V-set domain	Sodium channel subunit beta-1 OS=Pan troglodytes OX=9598 GN=SCN1B PE=2 SV=1	4MRJI	P	Immunoglobulin V-set domain	row-4
gene:ENSG00000144834	BAD	TAGLN3	4.88866	-1.1756	1.20E-23	2.52E-20	down	17.8152	17.2572	21.4954	46.2487	46.8358	37.6923	726	650	701	1557	1698	1415	GO:0070062;GO:0006897;GO:0045296;GO:0008093;GO:1901739;GO:0031982;GO:0036120;GO:0030097;GO:0005938;GO:0042060;GO:0051764;GO:0051015;GO:0005925;GO:1904706;GO:0035556;GO:0006909;GO:0098794;GO:0050765;GO:0035580;GO:0005576;GO:0031032;GO:0098641;GO:0005516;GO:0043197;GO:0051649;GO:0003779;GO:0007517;GO:0010628;GO:0005737;GO:0032970;GO:0006940;GO:0005634;GO:0030855;GO:0098978;GO:0001725;GO:0006887;GO:…	cellular_component; biological_process; molecular_function; molecular_function; biological_process; cellular_component; biological_process; biological_process; cellular_component; biological_process; biological_process; molecular_function; cellular_component; biological_process; biological_process; biological_process; cellular_component; biological_process; cellular_component; cellular_component;…	extracellular exosome; endocytosis; cadherin binding; cytoskeletal anchor activity; regulation of myoblast fusion; vesicle; cellular response to platelet-derived growth factor stimulus; hemopoiesis; cell cortex; wound healing; actin crosslink formation; actin filament binding; focal adhesion; negative regulation of vascular associated smooth muscle cell proliferation; intracellular signal transdu…	-	-	transgelin-3 isoform X1 [Theropithecus gelada]	PF00307.35	Calponin homology (CH) domain	Transgelin-3 OS=Macaca fascicularis OX=9541 GN=TAGLN3 PE=2 SV=1	4N2PK	Z	Belongs to the calponin family	row-5
MSTRG.11048.4	GDE1	MSTRG.11048.4	6.68385	-0.741823	7.33E-23	1.32E-19	nonsig	78.7151	81.9237	78.5764	140.515	128.303	121.694	9840	9903	9205	16776	15596	15787	-	-	-	-	-	collagen alpha-1(I) chain-like isoform X1 [Homo sapiens]	-	-	-	-	-	-	row-6
gene:ENSG00000089597	AGK	GANAB	7.01983	0.930156	1.01E-22	1.59E-19	nonsig	194.178	172.91	171.824	95.9128	96.8663	84.8421	22417	18987	18288	10520	10620	9986	GO:0005886;GO:0007626;GO:0002026;GO:0008422;GO:2000899;GO:0046686;GO:0005983;GO:0004574;GO:0042802;GO:0005903;GO:0005737;GO:0048046;GO:0051384;GO:0000025;GO:0005765;GO:0005788;GO:0042470;GO:0042742;GO:0071555;GO:0044011;GO:0009313;GO:1990929;GO:0005789;GO:0009536;GO:0031160;GO:0046527;GO:0010411;GO:0043687;GO:0031288;GO:0004553;GO:0005576;GO:0070880;GO:0007584;GO:0032450;GO:0016160;GO:0030244;GO:…	cellular_component; biological_process; biological_process; molecular_function; biological_process; biological_process; biological_process; molecular_function; molecular_function; cellular_component; cellular_component; cellular_component; biological_process; biological_process; cellular_component; cellular_component; cellular_component; biological_process; biological_process; biological_process;…	plasma membrane; locomotory behavior; regulation of the force of heart contraction; beta-glucosidase activity; xyloglucan catabolic process; response to cadmium ion; starch catabolic process; oligo-1,6-glucosidase activity; identical protein binding; brush border; cytoplasm; apoplast; response to glucocorticoid; maltose catabolic process; lysosomal membrane; endoplasmic reticulum lumen; melanosom…	ko04141;ko00510;ko00542;ko01100	Protein processing in endoplasmic reticulum;N-Glycan biosynthesis;O-Antigen repeat unit biosynthesis;Metabolic pathways	neutral alpha-glucosidase AB isoform 3 precursor [Homo sapiens]	PF01055.30	Glycosyl hydrolases family 31 TIM-barrel domain	Neutral alpha-glucosidase AB OS=Homo sapiens OX=9606 GN=GANAB PE=1 SV=3	4N22G	G	Belongs to the glycosyl hydrolase 31 family	row-7
gene:ENSG00000168385	DNASE1L1	SEPTIN2	6.30973	-0.837008	2.43E-21	3.09E-18	nonsig	61.5498	56.6829	60.1776	110.054	99.1954	100.454	6213	5424	5509	10436	9693	10313	GO:0005886;GO:0007283;GO:0045296;GO:0001400;GO:0030496;GO:0044305;GO:0032153;GO:0000281;GO:0030382;GO:0000921;GO:0005628;GO:0001934;GO:0007444;GO:0036126;GO:0031398;GO:0045921;GO:0072687;GO:0000920;GO:0099186;GO:0007224;GO:0032169;GO:0042802;GO:0031514;GO:0007349;GO:0048668;GO:0008289;GO:0061640;GO:0043197;GO:2000647;GO:0042981;GO:0005737;GO:0000917;GO:0006033;GO:0005930;GO:0007420;GO:0032152;GO:…	cellular_component; biological_process; molecular_function; cellular_component; cellular_component; cellular_component; cellular_component; biological_process; biological_process; biological_process; cellular_component; biological_process; biological_process; cellular_component; biological_process; biological_process; cellular_component; biological_process; molecular_function; biological_process;…	plasma membrane; spermatogenesis; cadherin binding; mating projection base; midbody; calyx of Held; cell division site; mitotic cytokinesis; sperm mitochondrion organization; septin ring assembly; prospore membrane; positive regulation of protein phosphorylation; imaginal disc development; sperm flagellum; positive regulation of protein ubiquitination; positive regulation of exocytosis; meiotic s…	ko05100	Bacterial invasion of epithelial cells	septin-2 isoform b [Homo sapiens]	PF00735.22	Septin	Septin-2 OS=Homo sapiens OX=9606 GN=SEPTIN2 PE=1 SV=1	4MUT3	Z	smoothened signaling pathway	row-8
gene:ENSG00000070831	AGPS	CDC42	5.09446	-1.63137	2.45E-21	3.09E-18	down	20.4832	12.7683	22.2279	60.563	50.0859	72.6042	2747	1703	2298	6750	6565	7430	GO:0005886;GO:0032228;GO:0007096;GO:0030660;GO:2000406;GO:0007298;GO:0030950;GO:0007163;GO:0030027;GO:1904936;GO:0007435;GO:0043124;GO:0042802;GO:0055038;GO:0043200;GO:0043304;GO:0003161;GO:1903358;GO:0014041;GO:0051130;GO:0036342;GO:0036090;GO:0035010;GO:0060627;GO:0090316;GO:0043539;GO:0036336;GO:0045179;GO:0030335;GO:0042742;GO:0010883;GO:1904753;GO:0000750;GO:0045727;GO:0031520;GO:0046664;GO:…	cellular_component; biological_process; biological_process; cellular_component; biological_process; biological_process; biological_process; biological_process; cellular_component; biological_process; biological_process; biological_process; molecular_function; cellular_component; biological_process; biological_process; biological_process; biological_process; biological_process; biological_process;…	plasma membrane; regulation of synaptic transmission, GABAergic; regulation of exit from mitosis; Golgi-associated vesicle membrane; positive regulation of T cell migration; border follicle cell migration; establishment or maintenance of actin cytoskeleton polarity; establishment or maintenance of cell polarity; lamellipodium; interneuron migration; salivary gland morphogenesis; negative regulati…	ko04810;ko05212;ko04660;ko04062;ko05135;ko05205;ko04510;ko04722;ko04530;ko04360;ko05130;ko05100;ko04014;ko05132;ko04933;ko05120;ko04144;ko04520;ko05200;ko05203;ko04015;ko05131;ko04670;ko05165;ko04932;ko04010;ko04666;ko04912;ko05211;ko04370	Regulation of actin cytoskeleton;Pancreatic cancer;T cell receptor signaling pathway;Chemokine signaling pathway;Yersinia infection;Proteoglycans in cancer;Focal adhesion;Neurotrophin signaling pathway;Tight junction;Axon guidance;Pathogenic Escherichia coli infection;Bacterial invasion of epithelial cells;Ras signaling pathway;Salmonella infection;AGE-RAGE signaling pathway in diabetic complicat…	cell division control protein 42 homolog [Callorhinus ursinus]	PF00071.26	Ras family	Cell division control protein 42 homolog OS=Rattus norvegicus OX=10116 GN=Cdc42 PE=1 SV=2	48YCH	U	regulation of attachment of spindle microtubules to kinetochore	row-9
gene:ENSG00000173153	FAM136A	ESRRA	4.72716	-1.12795	3.21E-21	3.69E-18	down	18.4662	19.0109	16.0397	35.4341	39.3464	34.3815	1182	1158	952	2263	2550	2336	GO:0005886;GO:0042974;GO:0001831;GO:0055010;GO:1904936;GO:0071376;GO:0005497;GO:0000793;GO:0046686;GO:0035357;GO:0001935;GO:0001937;GO:0010467;GO:0043124;GO:0042802;GO:0005496;GO:0008406;GO:0005667;GO:1990841;GO:0003707;GO:0021796;GO:0009566;GO:0160075;GO:0007503;GO:0097159;GO:0045742;GO:0045839;GO:0032497;GO:0090575;GO:0003700;GO:0043167;GO:0042277;GO:0032496;GO:0042311;GO:1904568;GO:0010468;GO:…	cellular_component; molecular_function; biological_process; biological_process; biological_process; biological_process; molecular_function; cellular_component; biological_process; biological_process; biological_process; biological_process; biological_process; biological_process; molecular_function; molecular_function; biological_process; cellular_component; molecular_function; molecular_function;…	plasma membrane; nuclear retinoic acid receptor binding; trophectodermal cellular morphogenesis; ventricular cardiac muscle tissue morphogenesis; interneuron migration; cellular response to corticotropin-releasing hormone stimulus; androgen binding; condensed chromosome; response to cadmium ion; peroxisome proliferator activated receptor signaling pathway; endothelial cell proliferation; negative…	-	-	steroid hormone receptor ERR1 isoform X1 [Gorilla gorilla gorilla]	PF00105.22	Zinc finger, C4 type (two domains)	Steroid hormone receptor ERR1 OS=Canis lupus familiaris OX=9615 GN=ESRRA PE=2 SV=1	48WC5	K	receptor	row-10
MSTRG.11048.8	YTHDC2	MSTRG.11048.8	7.25946	-0.84038	4.09E-21	4.31E-18	nonsig	122.534	112.981	110.297	206.118	199.68	197.639	13523	12056	11407	21724	21427	22634	-	-	-	-	-	collagen alpha-1(I) chain-like isoform X1 [Homo sapiens]	-	-	-	-	-	-	row-11
gene:ENSG00000167460	SLC46A1	TPM4	9.05553	0.965534	7.31E-21	7.10E-18	nonsig	713.934	785.218	750.986	430.453	357.393	346.219	52720	57491	52941	30640	25747	26803	GO:0005886;GO:0070062;GO:0005884;GO:0030835;GO:0030016;GO:0043005;GO:0060298;GO:0032991;GO:0030017;GO:0032059;GO:0008360;GO:0055010;GO:0005862;GO:0051693;GO:0030049;GO:0042060;GO:0032587;GO:0097512;GO:0030863;GO:0051015;GO:0005925;GO:0051496;GO:0003065;GO:1904706;GO:0001649;GO:0045451;GO:0042802;GO:0045785;GO:0046982;GO:0019863;GO:0005509;GO:0005903;GO:0007315;GO:0034609;GO:0003779;GO:0006937;GO:…	cellular_component; cellular_component; cellular_component; biological_process; cellular_component; cellular_component; biological_process; cellular_component; cellular_component; cellular_component; biological_process; biological_process; cellular_component; biological_process; biological_process; biological_process; cellular_component; cellular_component; cellular_component; molecular_function;…	plasma membrane; extracellular exosome; actin filament; negative regulation of actin filament depolymerization; myofibril; neuron projection; positive regulation of sarcomere organization; protein-containing complex; sarcomere; bleb; regulation of cell shape; ventricular cardiac muscle tissue morphogenesis; muscle thin filament tropomyosin; actin filament capping; muscle filament sliding; wound h…	ko04261;ko05414;ko05200;ko05410;ko04260;ko05216	Adrenergic signaling in cardiomyocytes;Dilated cardiomyopathy;Pathways in cancer;Hypertrophic cardiomyopathy;Cardiac muscle contraction;Thyroid cancer	tropomyosin alpha-4 chain isoform X2 [Pan paniscus]	PF00261.24	Tropomyosin	Tropomyosin alpha-1 chain OS=Xenopus laevis OX=8355 GN=tpm1 PE=2 SV=1	4MWJN	Z	Tropomyosin like	row-12
gene:ENSG00000135372	RNF13	NAT10	3.82319	-1.74885	1.62E-20	1.47E-17	down	8.93409	5.25388	7.5739	24.5251	24.3238	22.3567	1051	599	833	2750	2785	2747	GO:0000781;GO:0005730;GO:0005524;GO:0030496;GO:0032040;GO:0006473;GO:0030490;GO:0030686;GO:0030515;GO:0000154;GO:1904812;GO:1990883;GO:0051391;GO:0030688;GO:0016556;GO:0003723;GO:0005697;GO:0106162;GO:0042274;GO:0016747;GO:0008080;GO:0010824;GO:0008033;GO:0005737;GO:0032211;GO:0005634;GO:0002101;GO:0070182;GO:0000049;GO:0016020;GO:0006364;GO:0106226;GO:0051392;GO:0005654;GO:0045727	cellular_component; cellular_component; molecular_function; cellular_component; cellular_component; biological_process; biological_process; cellular_component; molecular_function; biological_process; biological_process; molecular_function; biological_process; cellular_component; biological_process; molecular_function; cellular_component; molecular_function; biological_process; molecular_function;…	chromosome, telomeric region; nucleolus; ATP binding; midbody; small-subunit processome; protein acetylation; maturation of SSU-rRNA; 90S preribosome; snoRNA binding; rRNA modification; rRNA acetylation involved in maturation of SSU-rRNA; rRNA cytidine N-acetyltransferase activity; tRNA acetylation; preribosome, small subunit precursor; mRNA modification; RNA binding; telomerase holoenzyme comple…	ko03008	Ribosome biogenesis in eukaryotes	RNA cytidine acetyltransferase isoform a [Homo sapiens]	PF13718.10	GNAT acetyltransferase 2	RNA cytidine acetyltransferase OS=Homo sapiens OX=9606 GN=NAT10 PE=1 SV=2	4MXIR	S	Helicase	row-13
gene:ENSG00000172893	TMED2	DHCR7	4.85751	-1.15388	1.91E-20	1.61E-17	down	20.4344	20.286	16.3152	41.7255	45.111	37.1428	1563	1509	1215	3073	3432	2974	GO:0005886;GO:0070402;GO:0005635;GO:0030324;GO:0005643;GO:0047598;GO:0042127;GO:0005521;GO:0005652;GO:0033490;GO:0009918;GO:0003723;GO:0031090;GO:0006696;GO:0060487;GO:0033489;GO:0005640;GO:0005794;GO:0051087;GO:0030223;GO:0009791;GO:0005737;GO:0016132;GO:0005634;GO:0000246;GO:0043231;GO:0009826;GO:0005783;GO:0016126;GO:0008139;GO:0050614;GO:0045540;GO:0070087;GO:0006695;GO:0043235;GO:0016020;GO:…	cellular_component; molecular_function; cellular_component; biological_process; cellular_component; molecular_function; biological_process; molecular_function; cellular_component; biological_process; molecular_function; molecular_function; cellular_component; biological_process; biological_process; biological_process; cellular_component; cellular_component; molecular_function; biological_process;…	plasma membrane; NADPH binding; nuclear envelope; lung development; nuclear pore; 7-dehydrocholesterol reductase activity; regulation of cell population proliferation; lamin binding; nuclear lamina; cholesterol biosynthetic process via lathosterol; sterol delta7 reductase activity; RNA binding; organelle membrane; ergosterol biosynthetic process; lung epithelial cell differentiation; cholesterol …	ko00100;ko01100	Steroid biosynthesis;Metabolic pathways	7-dehydrocholesterol reductase isoform 2 [Homo sapiens]	PF01222.21	Ergosterol biosynthesis ERG4/ERG24 family	7-dehydrocholesterol reductase OS=Homo sapiens OX=9606 GN=DHCR7 PE=1 SV=1	4MWGB	I	Ergosterol biosynthesis ERG4/ERG24 family	row-14
MSTRG.22212.12	OGFOD1	MSTRG.22212.12	0.452066	-11.2496	2.31E-20	1.83E-17	down	0	0	0	0.614552	1.01891	1.01068	0	0	0	298	503	533	GO:0043657;GO:0006508;GO:0004519;GO:0005576;GO:0004190;GO:0009036;GO:0032197;GO:0003723;GO:0003964;GO:0090304;GO:0006310;GO:0046872	cellular_component; biological_process; molecular_function; cellular_component; molecular_function; molecular_function; biological_process; molecular_function; molecular_function; biological_process; biological_process; molecular_function;	host cell; proteolysis; endonuclease activity; extracellular region; aspartic-type endopeptidase activity; type II site-specific deoxyribonuclease activity; retrotransposition; RNA binding; RNA-directed DNA polymerase activity; nucleic acid metabolic process; DNA recombination; metal ion binding;	-	-	serine/threonine-protein kinase PAK 3 isoform X1 [Pongo abelii]	PF00078.31	Reverse transcriptase (RNA-dependent DNA polymerase)	LINE-1 retrotransposable element ORF2 protein OS=Homo sapiens OX=9606 PE=1 SV=1	49GK2	S	Reverse transcriptase (RNA-dependent DNA polymerase)	row-15
gene:ENSG00000105255	AAMDC	FSD1	2.9662	-1.49589	9.10E-20	6.76E-17	down	3.71683	4.68741	3.67652	11.2965	11.9221	10.426	204	246	189	568	636	589	GO:0005886;GO:0005102;GO:0006511;GO:0007389;GO:0001934;GO:0044314;GO:0035544;GO:0042802;GO:0004842;GO:1904115;GO:0005737;GO:0046872;GO:0051302;GO:0044304;GO:0005881;GO:0031640;GO:0005874;GO:0050852;GO:0031410;GO:0005813;GO:0044790;GO:0140374;GO:0003713;GO:0031625;GO:0051301;GO:1901953;GO:0007026;GO:0060337;GO:0043194;GO:0030517;GO:0099612;GO:0016079;GO:0048490;GO:0043161;GO:0050728;GO:0060236;GO:…	cellular_component; molecular_function; biological_process; biological_process; biological_process; biological_process; biological_process; molecular_function; molecular_function; cellular_component; cellular_component; molecular_function; biological_process; cellular_component; cellular_component; biological_process; cellular_component; biological_process; cellular_component; cellular_component;…	plasma membrane; signaling receptor binding; ubiquitin-dependent protein catabolic process; pattern specification process; positive regulation of protein phosphorylation; protein K27-linked ubiquitination; negative regulation of SNARE complex assembly; identical protein binding; ubiquitin-protein transferase activity; axon cytoplasm; cytoplasm; metal ion binding; regulation of cell division; main…	-	-	fibronectin type III and SPRY domain-containing protein 1 isoform X1 [Gorilla gorilla gorilla]	PF00622.32	SPRY domain	Fibronectin type III and SPRY domain-containing protein 1 OS=Homo sapiens OX=9606 GN=FSD1 PE=1 SV=1	4MSA6	Z	SPRY domain	row-16
MSTRG.6254.21	GEMIN2	MSTRG.6254.21	0.24174	-10.8746	1.25E-19	8.76E-17	down	0	0	0	0.437789	0.437564	0.322221	0	0	0	366	373	293	-	-	-	-	-	-	-	-	-	-	-	-	row-17
gene:ENSG00000168610	MTAP	STAT3	4.41599	0.761822	1.95E-19	1.30E-16	nonsig	26.3147	24.6024	28.5034	16.9539	16.3318	13.741	3370	3180	3197	1989	1829	1900	GO:0005886;GO:0045296;GO:0005102;GO:0009410;GO:0071907;GO:0007298;GO:0001659;GO:0033028;GO:0060396;GO:2000737;GO:0046983;GO:0030222;GO:0035259;GO:0035723;GO:0038154;GO:0035771;GO:0006953;GO:0071222;GO:0070721;GO:0001553;GO:0010033;GO:0034097;GO:0030856;GO:0007526;GO:0008348;GO:0001937;GO:0001938;GO:0010467;GO:0043124;GO:0019953;GO:0042802;GO:0097696;GO:0002053;GO:0019903;GO:0044389;GO:0099527;GO:…	cellular_component; molecular_function; molecular_function; biological_process; biological_process; biological_process; biological_process; biological_process; biological_process; biological_process; molecular_function; biological_process; molecular_function; biological_process; biological_process; biological_process; biological_process; biological_process; cellular_component; biological_process;…	plasma membrane; cadherin binding; signaling receptor binding; response to xenobiotic stimulus; determination of digestive tract left/right asymmetry; border follicle cell migration; temperature homeostasis; myeloid cell apoptotic process; growth hormone receptor signaling pathway; negative regulation of stem cell differentiation; protein dimerization activity; eosinophil differentiation; nuclear…	ko04066;ko05162;ko05169;ko05145;ko04217;ko04920;ko05223;ko04630;ko04933;ko04550;ko05212;ko05161;ko04068;ko05205;ko05160;ko05203;ko04659;ko05221;ko05206;ko01521;ko04931;ko05200;ko05321;ko05163;ko04062;ko04917;ko05235;ko05167	HIF-1 signaling pathway;Measles;Epstein-Barr virus infection;Toxoplasmosis;Necroptosis;Adipocytokine signaling pathway;Non-small cell lung cancer;JAK-STAT signaling pathway;AGE-RAGE signaling pathway in diabetic complications;Signaling pathways regulating pluripotency of stem cells;Pancreatic cancer;Hepatitis B;FoxO signaling pathway;Proteoglycans in cancer;Hepatitis C;Viral carcinogenesis;Th17 c…	signal transducer and activator of transcription 3 isoform X1 [Pteropus giganteus]	PF01017.24	STAT protein, all-alpha domain	Signal transducer and activator of transcription 3 OS=Homo sapiens OX=9606 GN=STAT3 PE=1 SV=2	4J4XS	K	Signal transducer and activator of transcription	row-18
gene:ENSG00000185963	TOP3B	BICD2	3.98669	0.947195	9.45E-19	5.97E-16	nonsig	21.1616	19.0502	23.1477	10.8603	10.4046	9.93742	3169	2763	3259	1609	1562	1573	GO:0005886;GO:0005635;GO:0034067;GO:0008298;GO:0099503;GO:0008093;GO:0034063;GO:0005643;GO:0031871;GO:0032050;GO:0050658;GO:0007399;GO:0030100;GO:0030473;GO:0051028;GO:0045505;GO:0048471;GO:0009653;GO:0048814;GO:0048488;GO:0033365;GO:0034452;GO:0006890;GO:2000302;GO:0031267;GO:0070507;GO:1900276;GO:0005794;GO:0070840;GO:0005802;GO:0005737;GO:1900275;GO:0048260;GO:0005642;GO:0072385;GO:0008103;GO:…	cellular_component; cellular_component; biological_process; biological_process; cellular_component; molecular_function; biological_process; cellular_component; molecular_function; molecular_function; biological_process; biological_process; biological_process; biological_process; biological_process; molecular_function; cellular_component; biological_process; biological_process; biological_process;…	plasma membrane; nuclear envelope; protein localization to Golgi apparatus; intracellular mRNA localization; secretory vesicle; cytoskeletal anchor activity; stress granule assembly; nuclear pore; proteinase activated receptor binding; clathrin heavy chain binding; RNA transport; nervous system development; regulation of endocytosis; nuclear migration along microtubule; mRNA transport; dynein int…	-	-	protein bicaudal D homolog 2 isoform X1 [Gorilla gorilla gorilla]	PF09730.13	Microtubule-associated protein Bicaudal-D	Protein bicaudal D homolog 2 OS=Homo sapiens OX=9606 GN=BICD2 PE=1 SV=1	4MW4C	U	Microtubule-associated protein Bicaudal-D	row-19
gene:ENSG00000257529	SRRD	RPL36A-HNRNPH2	1.95785	-10.3501	7.48E-18	4.50E-15	down	0	0	0	14.8889	15.1357	12.4077	0	0	0	244	252	221	GO:0005886;GO:0140236;GO:0051726;GO:0046677;GO:0022625;GO:0010033;GO:0046898;GO:0006412;GO:1990904;GO:0032526;GO:0042788;GO:0098794;GO:0140242;GO:0003723;GO:0070180;GO:0005737;GO:0005634;GO:0005783;GO:0002181;GO:0022626;GO:0098556;GO:0043009;GO:0008270;GO:0005840;GO:0098793;GO:0003735;GO:0045202;GO:0015934;GO:0005829	cellular_component; biological_process; biological_process; biological_process; cellular_component; biological_process; biological_process; biological_process; cellular_component; biological_process; cellular_component; cellular_component; biological_process; molecular_function; molecular_function; cellular_component; cellular_component; cellular_component; biological_process; cellular_component;…	plasma membrane; translation at presynapse; regulation of cell cycle; response to antibiotic; cytosolic large ribosomal subunit; response to organic substance; response to cycloheximide; translation; ribonucleoprotein complex; response to retinoic acid; polysomal ribosome; postsynapse; translation at postsynapse; RNA binding; large ribosomal subunit rRNA binding; cytoplasm; nucleus; endoplasmic r…	ko03010	Ribosome	RPL36A-HNRNPH2 protein isoform a [Homo sapiens]	PF00935.23	Ribosomal protein L44	Large ribosomal subunit protein eL42 OS=Rattus norvegicus OX=10116 GN=Rpl36a PE=1 SV=2	4MY82	J	structural constituent of ribosome	row-20
gene:ENSG00000183018	NXT2	SPNS2	3.74129	1.22347	5.60E-17	3.22E-14	up	16.0348	21.1947	20.0584	7.6709	8.2409	7.96727	1618	2067	1908	739	813	834	GO:0005886;GO:0006897;GO:0005743;GO:0008582;GO:0046624;GO:0031982;GO:0097352;GO:0005315;GO:0006811;GO:0001944;GO:0002920;GO:0048488;GO:0003376;GO:0051977;GO:0009267;GO:0022857;GO:0007605;GO:0031969;GO:0045477;GO:0002260;GO:0072676;GO:0035193;GO:0008643;GO:0055085;GO:0005764;GO:0003319;GO:0045924;GO:0006869;GO:0040011;GO:0012501;GO:0030148;GO:2000404;GO:0003143;GO:0048703;GO:0043067;GO:0090398;GO:…	cellular_component; biological_process; cellular_component; biological_process; molecular_function; cellular_component; biological_process; molecular_function; biological_process; biological_process; biological_process; biological_process; biological_process; biological_process; biological_process; molecular_function; biological_process; cellular_component; biological_process; biological_process;…	plasma membrane; endocytosis; mitochondrial inner membrane; regulation of synaptic assembly at neuromuscular junction; sphingolipid transporter activity; vesicle; autophagosome maturation; inorganic phosphate transmembrane transporter activity; monoatomic ion transport; vasculature development; regulation of humoral immune response; synaptic vesicle endocytosis; sphingosine-1-phosphate receptor s…	-	-	sphingosine-1-phosphate transporter SPNS2 [Homo sapiens]	PF07690.20	Major Facilitator Superfamily	Sphingosine-1-phosphate transporter SPNS2 OS=Homo sapiens OX=9606 GN=SPNS2 PE=1 SV=2	4MX2X	G	Organic Anion Transporter Polypeptide (OATP) family	row-21
gene:ENSG00000145391	PGK1	SETD7	2.89952	0.960727	2.65E-16	1.45E-13	nonsig	8.84869	9.26205	9.0265	5.13888	4.17935	4.35704	1681	1673	1648	927	760	870	GO:0005886;GO:0005730;GO:0002039;GO:0048678;GO:0005524;GO:0070828;GO:0003007;GO:0042054;GO:0051015;GO:0048768;GO:0003682;GO:0018027;GO:0031514;GO:0005694;GO:0003785;GO:0006974;GO:0140945;GO:0006355;GO:0005737;GO:0016324;GO:0005634;GO:2000114;GO:0046488;GO:0045893;GO:0048766;GO:0016310;GO:0032433;GO:0018026;GO:0032426;GO:0016020;GO:0140938;GO:0048767;GO:0016279;GO:0005654;GO:0006325;GO:0005856;GO:…	cellular_component; cellular_component; molecular_function; biological_process; molecular_function; biological_process; biological_process; molecular_function; molecular_function; biological_process; molecular_function; biological_process; cellular_component; cellular_component; molecular_function; biological_process; molecular_function; biological_process; cellular_component; cellular_component;…	plasma membrane; nucleolus; p53 binding; response to axon injury; ATP binding; heterochromatin organization; heart morphogenesis; histone methyltransferase activity; actin filament binding; root hair cell tip growth; chromatin binding; peptidyl-lysine dimethylation; motile cilium; chromosome; actin monomer binding; DNA damage response; histone H3K4 monomethyltransferase activity; regulation of DN…	ko04068;ko00310	FoxO signaling pathway;Lysine degradation	histone-lysine N-methyltransferase SETD7 isoform X1 [Hylobates moloch]	PF02493.24	MORN repeat	Histone-lysine N-methyltransferase SETD7 OS=Homo sapiens OX=9606 GN=SETD7 PE=1 SV=1	4N051	B	SET domain	row-22
gene:ENSG00000242265	FAM173A	PEG10	5.53545	0.987815	4.27E-16	2.25E-13	nonsig	67.1707	56.1012	71.8618	34.5714	28.6366	32.2925	12369	10510	12493	6241	5301	6199	GO:0051881;GO:0005730;GO:0051028;GO:0050890;GO:0042415;GO:0071222;GO:0008285;GO:0010467;GO:1903561;GO:0003723;GO:0003676;GO:0060711;GO:0051260;GO:0005739;GO:0030018;GO:0001890;GO:0005737;GO:0001893;GO:0005634;GO:0006915;GO:0110077;GO:0060137;GO:0030512;GO:0003729;GO:0001525;GO:0016020;GO:0007519;GO:0008270;GO:0001892;GO:0071225;GO:0005654;GO:0014841;GO:0030154;GO:0097345;GO:0005829;GO:0003677	biological_process; cellular_component; biological_process; biological_process; biological_process; biological_process; biological_process; biological_process; cellular_component; molecular_function; molecular_function; biological_process; biological_process; cellular_component; cellular_component; biological_process; cellular_component; biological_process; cellular_component; biological_process;…	regulation of mitochondrial membrane potential; nucleolus; mRNA transport; cognition; norepinephrine metabolic process; cellular response to lipopolysaccharide; negative regulation of cell population proliferation; gene expression; extracellular vesicle; RNA binding; nucleic acid binding; labyrinthine layer development; protein homooligomerization; mitochondrion; Z disc; placenta development; cyt…	-	-	retrotransposon-derived protein PEG10 isoform 1 [Gorilla gorilla gorilla]	PF03732.21	Retrotransposon gag protein	Retrotransposon-derived protein PEG10 OS=Homo sapiens OX=9606 GN=PEG10 PE=1 SV=2	4MKSB	S	Paternally expressed 10	row-23
gene:ENSG00000135823	MAZ	STX6	2.9399	-0.877143	8.93E-16	4.51E-13	nonsig	4.56455	5.07886	5.24221	9.32099	8.9032	8.46006	657	708	708	1281	1246	1264	GO:0005886;GO:0016192;GO:0048278;GO:0031982;GO:0005484;GO:0006886;GO:0042147;GO:0006906;GO:0052324;GO:0048471;GO:0016081;GO:0032880;GO:0007032;GO:0055038;GO:0005769;GO:0005794;GO:0000149;GO:0016189;GO:0005802;GO:0032588;GO:0006887;GO:0048193;GO:0008021;GO:0000138;GO:0030672;GO:0032456;GO:0045335;GO:0012505;GO:0019905;GO:0016020;GO:0000139;GO:0030136;GO:0055037;GO:0043195;GO:0098793;GO:0005654;GO:…	cellular_component; biological_process; biological_process; cellular_component; molecular_function; biological_process; biological_process; biological_process; biological_process; cellular_component; biological_process; biological_process; biological_process; cellular_component; cellular_component; cellular_component; molecular_function; biological_process; cellular_component; cellular_component;…	plasma membrane; vesicle-mediated transport; vesicle docking; vesicle; SNAP receptor activity; intracellular protein transport; retrograde transport, endosome to Golgi; vesicle fusion; plant-type cell wall cellulose biosynthetic process; perinuclear region of cytoplasm; synaptic vesicle docking; regulation of protein localization; endosome organization; recycling endosome membrane; early endosome…	ko04130	SNARE interactions in vesicular transport	syntaxin-6 isoform X1 [Pan paniscus]	PF09177.15	Syntaxin 6, N-terminal	Syntaxin-6 OS=Pongo abelii OX=9601 GN=STX6 PE=2 SV=1	4MTJX	U	syntaxin 6	row-24
gene:ENSG00000153395	ASAH1	LPCAT1	5.71668	0.92725	2.21E-15	1.07E-12	nonsig	76.8329	63.6597	76.0888	38.5981	35.0451	37.198	9074	7271	8417	4352	4024	4564	GO:0005886;GO:0050200;GO:0006644;GO:0016192;GO:0030431;GO:0032153;GO:0034504;GO:0036126;GO:0032006;GO:0002071;GO:0005737;GO:0006873;GO:0000038;GO:0060041;GO:0019915;GO:1905949;GO:0097226;GO:0099170;GO:0030879;GO:0045214;GO:0005789;GO:0005811;GO:0008597;GO:0048229;GO:2001246;GO:0001837;GO:0010152;GO:0036148;GO:0030017;GO:0106263;GO:0008287;GO:0030258;GO:0055120;GO:0036152;GO:0047144;GO:0046486;GO:…	cellular_component; molecular_function; biological_process; biological_process; biological_process; cellular_component; biological_process; cellular_component; biological_process; biological_process; cellular_component; biological_process; biological_process; biological_process; biological_process; biological_process; cellular_component; biological_process; biological_process; biological_process;…	plasma membrane; plasmalogen synthase activity; phospholipid metabolic process; vesicle-mediated transport; sleep; cell division site; protein localization to nucleus; sperm flagellum; regulation of TOR signaling; glandular epithelial cell maturation; cytoplasm; intracellular monoatomic ion homeostasis; very long-chain fatty acid metabolic process; retina development in camera-type eye; lipid sto…	ko01100;ko00564;ko00565	Metabolic pathways;Glycerophospholipid metabolism;Ether lipid metabolism	lysophosphatidylcholine acyltransferase 1 [Homo sapiens]	PF01553.25	Acyltransferase	Lysophosphatidylcholine acyltransferase 1 OS=Homo sapiens OX=9606 GN=LPCAT1 PE=1 SV=2	4N47Y	I	Phosphate acyltransferases	row-25
gene:ENSG00000103044	HIBADH	HAS3	2.48454	1.87996	1.34E-14	6.28E-12	up	9.86898	13.4867	7.76924	1.80206	2.09249	1.56816	741	1071	564	214	228	200	GO:0005886;GO:1900026;GO:0043332;GO:0008284;GO:0005935;GO:0030435;GO:0036120;GO:0005628;GO:0044849;GO:0005938;GO:0010838;GO:0036117;GO:0006031;GO:0071347;GO:0006038;GO:0005975;GO:0043708;GO:0090500;GO:0090609;GO:1903561;GO:0014911;GO:0071944;GO:0008375;GO:0042802;GO:0050501;GO:0030213;GO:0036302;GO:0097271;GO:0085029;GO:0060349;GO:0005794;GO:0005769;GO:0030703;GO:0043936;GO:0001570;GO:0005737;GO:…	cellular_component; biological_process; cellular_component; biological_process; cellular_component; biological_process; biological_process; cellular_component; biological_process; cellular_component; biological_process; cellular_component; biological_process; biological_process; biological_process; biological_process; biological_process; biological_process; biological_process; cellular_component;…	plasma membrane; positive regulation of substrate adhesion-dependent cell spreading; mating projection tip; positive regulation of cell population proliferation; cellular bud neck; sporulation resulting in formation of a cellular spore; cellular response to platelet-derived growth factor stimulus; prospore membrane; estrous cycle; cell cortex; positive regulation of keratinocyte proliferation; hy…	-	-	hyaluronan synthase 3 isoform X3 [Callithrix jacchus]	PF13641.10	Glycosyltransferase like family 2	Hyaluronan synthase 3 OS=Homo sapiens OX=9606 GN=HAS3 PE=1 SV=3	4N25G	M	Glycosyl transferase family 21	row-26
gene:ENSG00000105409	TMEM106B	ATP1A3	3.20385	-1.23356	1.69E-14	7.59E-12	down	6.33228	4.61022	5.35897	13.1184	13.7915	10.2029	699	495	566	1408	1510	1196	GO:0005886;GO:0007626;GO:1990535;GO:0007283;GO:0010248;GO:0009410;GO:1990456;GO:0044305;GO:0002026;GO:0090534;GO:0010881;GO:0034220;GO:0033017;GO:0030506;GO:0019229;GO:0032470;GO:0010666;GO:0005388;GO:0030026;GO:0036126;GO:0006942;GO:0086002;GO:0086009;GO:0016887;GO:0032809;GO:0050998;GO:0006828;GO:1990794;GO:0016240;GO:0031234;GO:0005496;GO:0006986;GO:0030141;GO:0060075;GO:0097733;GO:0051087;GO:…	cellular_component; biological_process; biological_process; biological_process; biological_process; biological_process; biological_process; cellular_component; biological_process; cellular_component; biological_process; biological_process; cellular_component; molecular_function; biological_process; biological_process; biological_process; molecular_function; biological_process; cellular_component;…	plasma membrane; locomotory behavior; neuron projection maintenance; spermatogenesis; establishment or maintenance of transmembrane electrochemical gradient; response to xenobiotic stimulus; mitochondrion-endoplasmic reticulum membrane tethering; calyx of Held; regulation of the force of heart contraction; calcium ion-transporting ATPase complex; regulation of cardiac muscle contraction by regula…	ko04964;ko04024;ko04022;ko04960;ko04978;ko04260;ko04970;ko04911;ko04972;ko04974;ko04971;ko00998;ko04925;ko04973;ko04919;ko04918;ko04976;ko04261;ko04961	Proximal tubule bicarbonate reclamation;cAMP signaling pathway;cGMP-PKG signaling pathway;Aldosterone-regulated sodium reabsorption;Mineral absorption;Cardiac muscle contraction;Salivary secretion;Insulin secretion;Pancreatic secretion;Protein digestion and absorption;Gastric acid secretion;Cycloserine biosynthesis;Aldosterone synthesis and secretion;Carbohydrate digestion and absorption;Thyroid …	sodium/potassium-transporting ATPase subunit alpha-3 isoform X2 [Gorilla gorilla gorilla]	PF00122.24	E1-E2 ATPase	Sodium/potassium-transporting ATPase subunit alpha-3 OS=Homo sapiens OX=9606 GN=ATP1A3 PE=1 SV=3	4MFRI	P	Cation transporting ATPase, C-terminus	row-27
gene:ENSG00000113083	PSMA2	LOX	2.35946	-1.15671	1.74E-14	7.59E-12	down	2.62377	3.13161	2.44013	6.25795	6.81666	5.25056	379	430	322	821	896	791	GO:0070062;GO:0032496;GO:0009410;GO:0030324;GO:0000785;GO:0046716;GO:0001837;GO:0070828;GO:0010468;GO:0009725;GO:2000329;GO:0018277;GO:0060021;GO:0005507;GO:0016202;GO:0001968;GO:0036211;GO:0032332;GO:0001935;GO:0004720;GO:0016641;GO:0048251;GO:0001649;GO:0005581;GO:0071310;GO:0061053;GO:0001666;GO:0060326;GO:0010718;GO:0005509;GO:0005576;GO:0035906;GO:0035791;GO:0005615;GO:1903010;GO:0035905;GO:…	cellular_component; biological_process; biological_process; biological_process; cellular_component; biological_process; biological_process; biological_process; biological_process; biological_process; biological_process; biological_process; biological_process; molecular_function; biological_process; molecular_function; biological_process; biological_process; biological_process; molecular_function;…	extracellular exosome; response to lipopolysaccharide; response to xenobiotic stimulus; lung development; chromatin; muscle cell cellular homeostasis; epithelial to mesenchymal transition; heterochromatin organization; regulation of gene expression; response to hormone; negative regulation of T-helper 17 cell lineage commitment; protein deamination; roof of mouth development; copper ion binding; …	-	-	protein-lysine 6-oxidase isoform 1 preproprotein [Homo sapiens]	PF01186.21	Lysyl oxidase	Protein-lysine 6-oxidase OS=Homo sapiens OX=9606 GN=LOX PE=1 SV=2	4N19Q	O	Lysyl oxidase	row-28
gene:ENSG00000165806	YWHAE	CASP7	3.18637	1.28379	2.33E-14	9.82E-12	up	13.1222	11.3425	13.4548	6.18797	4.43446	4.78192	941	773	926	420	308	351	GO:0005886;GO:0010039;GO:0010954;GO:0009636;GO:0009410;GO:1905516;GO:0048935;GO:0072126;GO:0007300;GO:0002088;GO:0042770;GO:0016239;GO:1905369;GO:0001530;GO:0071222;GO:0030027;GO:0040028;GO:0010033;GO:0034097;GO:0010803;GO:0002525;GO:1905808;GO:0072559;GO:0001554;GO:0097169;GO:1901046;GO:0010332;GO:0014732;GO:0031265;GO:0043124;GO:0051603;GO:0097153;GO:0042802;GO:1904746;GO:0046672;GO:0043200;GO:…	cellular_component; biological_process; biological_process; biological_process; biological_process; biological_process; biological_process; biological_process; biological_process; biological_process; biological_process; biological_process; cellular_component; molecular_function; biological_process; cellular_component; biological_process; biological_process; biological_process; biological_process;…	plasma membrane; response to iron ion; positive regulation of protein processing; response to toxic substance; response to xenobiotic stimulus; positive regulation of fertilization; peripheral nervous system neuron development; positive regulation of glomerular mesangial cell proliferation; ovarian nurse cell to oocyte transport; lens development in camera-type eye; signal transduction in respons…	ko04215;ko05134;ko04210;ko05010;ko05133;ko04932;ko05200;ko04668	Apoptosis - multiple species;Legionellosis;Apoptosis;Alzheimer disease;Pertussis;Non-alcoholic fatty liver disease;Pathways in cancer;TNF signaling pathway	caspase-7 isoform e [Homo sapiens]	PF00656.26	Caspase domain	Caspase-7 OS=Homo sapiens OX=9606 GN=CASP7 PE=1 SV=1	4N50T	D	Caspase, interleukin-1 beta converting enzyme (ICE) homologues	row-29
gene:ENSG00000131067	AREG	GGT7	2.98871	-1.06827	2.58E-14	1.05E-11	down	4.14123	5.26283	4.25594	10.8783	10.6425	9.68708	291	337	282	636	642	621	GO:0005886;GO:0103068;GO:0000048;GO:0032496;GO:0007283;GO:0009636;GO:0097305;GO:0070062;GO:0005773;GO:0006750;GO:0031982;GO:0031638;GO:0033968;GO:0046677;GO:0005774;GO:0016756;GO:0048471;GO:0045227;GO:0090729;GO:0006805;GO:0009506;GO:0006508;GO:0019344;GO:0097264;GO:0043102;GO:0031179;GO:1990748;GO:0005576;GO:1901750;GO:0034612;GO:0005615;GO:0032355;GO:0048046;GO:0006979;GO:0030288;GO:0000324;GO:…	cellular_component; molecular_function; molecular_function; biological_process; biological_process; biological_process; biological_process; cellular_component; cellular_component; biological_process; cellular_component; biological_process; molecular_function; biological_process; cellular_component; molecular_function; cellular_component; biological_process; molecular_function; biological_process;…	plasma membrane; leukotriene C4 gamma-glutamyl transferase activity; peptidyltransferase activity; response to lipopolysaccharide; spermatogenesis; response to toxic substance; response to alcohol; extracellular exosome; vacuole; glutathione biosynthetic process; vesicle; zymogen activation; glutaryl-7-aminocephalosporanic-acid acylase activity; response to antibiotic; vacuolar membrane; glutathi…	ko00430;ko01100;ko00480	Taurine and hypotaurine metabolism;Metabolic pathways;Glutathione metabolism	glutathione hydrolase 7 isoform X1 [Pan troglodytes]	PF01019.25	Gamma-glutamyltranspeptidase	Glutathione hydrolase 7 OS=Homo sapiens OX=9606 GN=GGT7 PE=1 SV=2	4N160	E	Gamma-glutamyltranspeptidase	row-30
gene:ENSG00000152127	LTA4H	MGAT5	3.36203	0.792535	5.06E-14	2.00E-11	nonsig	13.3459	12.0351	11.6426	7.352	6.72628	6.74459	3296	2874	2699	1737	1617	1732	GO:0070062;GO:1904894;GO:0008375;GO:0005576;GO:0005794;GO:0005516;GO:0018242;GO:0046872;GO:0005634;GO:0043204;GO:0016758;GO:0006487;GO:0030145;GO:0018279;GO:0030144;GO:0019082;GO:0016020;GO:0000139;GO:0016757;GO:0030335;GO:0005795;GO:0004864;GO:1903614	cellular_component; biological_process; molecular_function; cellular_component; cellular_component; molecular_function; biological_process; molecular_function; cellular_component; cellular_component; molecular_function; biological_process; molecular_function; biological_process; molecular_function; biological_process; cellular_component; cellular_component; molecular_function; biological_process;…	extracellular exosome; positive regulation of receptor signaling pathway via STAT; acetylglucosaminyltransferase activity; extracellular region; Golgi apparatus; calmodulin binding; protein O-linked glycosylation via serine; metal ion binding; nucleus; perikaryon; hexosyltransferase activity; protein N-linked glycosylation; manganese ion binding; protein N-linked glycosylation via asparagine; alp…	ko00510;ko01100	N-Glycan biosynthesis;Metabolic pathways	alpha-1,6-mannosylglycoprotein 6-beta-N-acetylglucosaminyltransferase A isoform X1 [Homo sapiens]	PF15024.10	Glycosyltransferase family 18	Alpha-1,6-mannosylglycoprotein 6-beta-N-acetylglucosaminyltransferase A OS=Homo sapiens OX=9606 GN=MGAT5 PE=1 SV=1	4MXQV	G	Domain of unknown function (DUF4525)	row-31
gene:ENSG00000167723	GOLT1B	TRPV3	2.04012	-1.91928	7.50E-14	2.87E-11	down	1.2652	2.12663	1.20581	6.94993	6.8353	3.9735	205	332	199	1113	972	693	GO:0005886;GO:0005080;GO:0001659;GO:0005034;GO:0098703;GO:0034220;GO:0005262;GO:0030027;GO:0042538;GO:0005929;GO:0071318;GO:0042802;GO:0045773;GO:0019233;GO:0045211;GO:0071502;GO:0008289;GO:0044295;GO:0001774;GO:0048266;GO:0030036;GO:0050729;GO:0097009;GO:0046872;GO:0007166;GO:0035809;GO:0048265;GO:0090212;GO:0005912;GO:0005881;GO:0043622;GO:0030103;GO:0000122;GO:0012505;GO:0005230;GO:0042470;GO:…	cellular_component; molecular_function; biological_process; molecular_function; biological_process; biological_process; molecular_function; cellular_component; biological_process; cellular_component; biological_process; molecular_function; biological_process; biological_process; cellular_component; biological_process; molecular_function; cellular_component; biological_process; biological_process;…	plasma membrane; protein kinase C binding; temperature homeostasis; osmosensor activity; calcium ion import across plasma membrane; monoatomic ion transmembrane transport; calcium channel activity; lamellipodium; hyperosmotic salinity response; cilium; cellular response to ATP; identical protein binding; positive regulation of axon extension; sensory perception of pain; postsynaptic membrane; cel…	ko04750	Inflammatory mediator regulation of TRP channels	transient receptor potential cation channel subfamily V member 3 isoform 1 [Homo sapiens]	PF12796.11	Ankyrin repeats (3 copies)	Transient receptor potential cation channel subfamily V member 3 OS=Homo sapiens OX=9606 GN=TRPV3 PE=1 SV=2	4N0U7	P	Ion transport protein	row-32
gene:ENSG00000141179	MSH3	PCTP	2.47166	-1.36023	8.65E-14	3.22E-11	down	3.54324	2.42077	2.77323	7.42374	7.0926	6.28555	208	145	166	459	452	413	GO:0120163;GO:0061436;GO:0006869;GO:0005741;GO:0006954;GO:0031210;GO:0005576;GO:0008289;GO:0001773;GO:0042092;GO:0008525;GO:0015914;GO:0005739;GO:0008203;GO:0120197;GO:0005829;GO:0005737	biological_process; biological_process; biological_process; cellular_component; biological_process; molecular_function; cellular_component; molecular_function; biological_process; biological_process; molecular_function; biological_process; cellular_component; biological_process; biological_process; cellular_component; cellular_component;	negative regulation of cold-induced thermogenesis; establishment of skin barrier; lipid transport; mitochondrial outer membrane; inflammatory response; phosphatidylcholine binding; extracellular region; lipid binding; myeloid dendritic cell activation; type 2 immune response; phosphatidylcholine transporter activity; phospholipid transport; mitochondrion; cholesterol metabolic process; mucociliar…	-	-	phosphatidylcholine transfer protein isoform X1 [Homo sapiens]	PF01852.23	START domain	Phosphatidylcholine transfer protein OS=Homo sapiens OX=9606 GN=PCTP PE=1 SV=1	4MZ6A	I	in StAR and phosphatidylcholine transfer protein	row-33
gene:ENSG00000082014	LNPEP	SMARCD3	2.12553	-1.41307	9.99E-14	3.61E-11	down	1.92614	2.43432	1.8033	5.56872	5.34656	4.87841	121	148	111	348	335	324	GO:0071398;GO:0005635;GO:0005730;GO:0005102;GO:0003219;GO:0008284;GO:2000045;GO:0000785;GO:0140288;GO:0007406;GO:0001165;GO:0007399;GO:0031453;GO:0010468;GO:0000776;GO:0010971;GO:0032991;GO:0070316;GO:0016586;GO:2000781;GO:0003007;GO:0006281;GO:0006337;GO:0045582;GO:0000793;GO:0010224;GO:0051152;GO:0003682;GO:0002052;GO:0016514;GO:0001221;GO:0042790;GO:0019904;GO:0042692;GO:0030071;GO:0016363;GO:…	biological_process; cellular_component; cellular_component; molecular_function; biological_process; biological_process; biological_process; cellular_component; cellular_component; biological_process; molecular_function; biological_process; biological_process; biological_process; cellular_component; biological_process; cellular_component; biological_process; cellular_component; biological_process;…	cellular response to fatty acid; nuclear envelope; nucleolus; signaling receptor binding; cardiac right ventricle formation; positive regulation of cell population proliferation; regulation of G1/S transition of mitotic cell cycle; chromatin; GBAF complex; negative regulation of neuroblast proliferation; RNA polymerase I cis-regulatory region sequence-specific DNA binding; nervous system developm…	ko05225;ko04714	Hepatocellular carcinom;Thermogenesis	SWI/SNF-related matrix-associated actin-dependent regulator of chromatin subfamily D member 3 isoform X1 [Lepus europaeus]	PF02201.22	SWIB/MDM2 domain	SWI/SNF-related matrix-associated actin-dependent regulator of chromatin subfamily D member 3 OS=Homo sapiens OX=9606 GN=SMARCD3 PE=1 SV=1	491NH	BK	nucleosome disassembly	row-34
gene:ENSG00000090339	BRIX1	ICAM1	5.06977	-1.22167	1.58E-13	5.53E-11	down	23.68	23.0871	18.398	55.585	55.9703	37.6087	2092	1977	1525	4695	4821	3458	GO:0070062;GO:0005886;GO:0032496;GO:0070374;GO:1904996;GO:0009410;GO:0014070;GO:0005102;GO:0071456;GO:1904646;GO:0090557;GO:0030838;GO:0001618;GO:2000352;GO:0001910;GO:0002291;GO:0044877;GO:0097368;GO:0008360;GO:0002457;GO:0071354;GO:0071222;GO:0046813;GO:0050900;GO:0005902;GO:0071347;GO:0022614;GO:0005925;GO:1900027;GO:0007159;GO:0001975;GO:0006909;GO:0071944;GO:0071310;GO:0001772;GO:0001666;GO:…	cellular_component; cellular_component; biological_process; biological_process; biological_process; biological_process; biological_process; molecular_function; biological_process; biological_process; biological_process; biological_process; molecular_function; biological_process; biological_process; biological_process; molecular_function; biological_process; biological_process; biological_process;…	extracellular exosome; plasma membrane; response to lipopolysaccharide; positive regulation of ERK1 and ERK2 cascade; positive regulation of leukocyte adhesion to vascular endothelial cell; response to xenobiotic stimulus; response to organic cyclic compound; signaling receptor binding; cellular response to hypoxia; cellular response to amyloid-beta; establishment of endothelial intestinal barrie…	ko05418;ko05143;ko04933;ko05169;ko05150;ko05164;ko05323;ko04650;ko04064;ko04670;ko05144;ko04668;ko05416;ko05167;ko04514;ko05166	Fluid shear stress and atherosclerosis;African trypanosomiasis;AGE-RAGE signaling pathway in diabetic complications;Epstein-Barr virus infection;Staphylococcus aureus infection;Influenza A;Rheumatoid arthritis;Natural killer cell mediated cytotoxicity;NF-kappa B signaling pathway;Leukocyte transendothelial migration;Malari;TNF signaling pathway;Viral myocarditis;Kaposi sarcoma-associated herpesvi…	intercellular adhesion molecule 1 precursor [Homo sapiens]	PF03921.18	Intercellular adhesion molecule (ICAM), N-terminal domain	Intercellular adhesion molecule 1 OS=Homo sapiens OX=9606 GN=ICAM1 PE=1 SV=2	4N9PT	T	T cell extravasation	row-35
gene:ENSG00000185716	SKP1	MOSMO	4.18918	-0.699161	2.32E-13	7.92E-11	nonsig	13.6969	14.8756	14.637	22.8509	20.8625	18.369	1176	1205	1146	2017	1835	1847	GO:0005886;GO:1904888;GO:0045879;GO:0031647;GO:0005794;GO:0030154;GO:0060170;GO:0045664	cellular_component; biological_process; biological_process; biological_process; cellular_component; biological_process; cellular_component; biological_process;	plasma membrane; cranial skeletal system development; negative regulation of smoothened signaling pathway; regulation of protein stability; Golgi apparatus; cell differentiation; ciliary membrane; regulation of neuron differentiation;	-	-	modulator of smoothened protein isoform X1 [Vulpes vulpes]	PF18800.5	Attenuator of Hedgehog	Modulator of smoothened protein OS=Mus musculus OX=10090 GN=Mosmo PE=2 SV=2	492XY	S	protein C16orf52 homolog	row-36
gene:ENSG00000204209	ATP6V0E1	DAXX	4.38174	-0.78661	2.39E-13	7.93E-11	nonsig	16.4117	14.2762	15.1499	27.5402	26.9524	22.9501	1256	1053	1071	1992	1997	1808	GO:0019899;GO:0031625;GO:0005730;GO:0002039;GO:0010468;GO:0010629;GO:0006334;GO:0000281;GO:0000775;GO:0005938;GO:0001934;GO:0045860;GO:0043066;GO:0034620;GO:0016605;GO:0008432;GO:0070301;GO:0001741;GO:0007254;GO:0140693;GO:0140416;GO:0071280;GO:0031072;GO:0031396;GO:0071276;GO:0005694;GO:0030295;GO:0016604;GO:0006338;GO:0030578;GO:0008340;GO:0008625;GO:0071346;GO:0006355;GO:0042393;GO:0140037;GO:…	molecular_function; molecular_function; cellular_component; molecular_function; biological_process; biological_process; biological_process; biological_process; cellular_component; cellular_component; biological_process; biological_process; biological_process; biological_process; cellular_component; molecular_function; biological_process; cellular_component; biological_process; molecular_function;…	enzyme binding; ubiquitin protein ligase binding; nucleolus; p53 binding; regulation of gene expression; negative regulation of gene expression; nucleosome assembly; mitotic cytokinesis; chromosome, centromeric region; cell cortex; positive regulation of protein phosphorylation; positive regulation of protein kinase activity; negative regulation of apoptotic process; cellular response to unfolded…	ko04010;ko04210;ko05168;ko05014	MAPK signaling pathway;Apoptosis;Herpes simplex virus 1 infection;Amyotrophic lateral sclerosis	death domain-associated protein 6 isoform b [Homo sapiens]	PF03344.19	Daxx N-terminal Rassf1C-interacting domain	Death domain-associated protein 6 OS=Homo sapiens OX=9606 GN=DAXX PE=1 SV=2	4MTNY	B	Daxx N-terminal Rassf1C-interacting domain	row-37
MSTRG.20837.14	NPHP3	MSTRG.20837.14	0.373303	-9.24641	4.00E-13	1.30E-10	down	0	0	0	0.537859	0.523581	1.0159	0	0	0	82	82	168	-	-	-	-	-	uncharacterized protein LOC126949783 [Macaca thibetana thibetana]	-	-	-	4N97Y	-	-	row-38
gene:ENSG00000069011	NIT2	PITX1	4.74567	0.897684	5.08E-13	1.61E-10	nonsig	31.925	39.8943	35.6381	19.509	20.2366	16.3532	2224	2672	2313	1298	1375	1182	GO:0002088;GO:0035902;GO:0003360;GO:1904936;GO:0048625;GO:0042802;GO:0048557;GO:0007400;GO:0005667;GO:0050803;GO:0016048;GO:0021915;GO:0001942;GO:0035108;GO:0045165;GO:0060041;GO:0048852;GO:0048596;GO:0060541;GO:0032525;GO:0010842;GO:0050954;GO:0060538;GO:0043114;GO:0003700;GO:0010468;GO:0060577;GO:0048384;GO:0003172;GO:0048701;GO:0060272;GO:0050896;GO:0008543;GO:0048665;GO:0006355;GO:0050768;GO:…	biological_process; biological_process; biological_process; biological_process; biological_process; molecular_function; biological_process; biological_process; cellular_component; biological_process; biological_process; biological_process; biological_process; biological_process; biological_process; biological_process; biological_process; biological_process; biological_process; biological_process;…	lens development in camera-type eye; response to immobilization stress; brainstem development; interneuron migration; myoblast fate commitment; identical protein binding; embryonic digestive tract morphogenesis; neuroblast fate determination; transcription regulator complex; regulation of synapse structure or activity; detection of temperature stimulus; neural tube development; hair follicle deve…	ko00903	Title changed!</span	pituitary homeobox 1 [Pan paniscus]	PF00046.33	Homeodomain	Pituitary homeobox 1 OS=Homo sapiens OX=9606 GN=PITX1 PE=1 SV=2	4MTJZ	K	OAR domain	row-39
gene:ENSG00000186907	SSR3	RTN4RL2	1.35346	-1.81864	6.42E-13	1.98E-10	down	0.870322	0.623681	0.761832	2.72489	3.12086	2.38924	57	41	48	172	178	162	GO:0005886;GO:0098632;GO:0035050;GO:0045296;GO:0005102;GO:0007283;GO:1900155;GO:0097060;GO:0042567;GO:0140059;GO:0050921;GO:0021510;GO:0050873;GO:0016239;GO:0001530;GO:1904861;GO:0046813;GO:1905489;GO:0005104;GO:1905606;GO:2001222;GO:0071461;GO:0071347;GO:0060322;GO:0050840;GO:0001938;GO:0097113;GO:1990523;GO:1904813;GO:0007601;GO:0099560;GO:0045211;GO:0008406;GO:0010718;GO:0044295;GO:0050673;GO:…	cellular_component; molecular_function; biological_process; molecular_function; molecular_function; biological_process; biological_process; cellular_component; cellular_component; biological_process; biological_process; biological_process; biological_process; biological_process; molecular_function; biological_process; biological_process; biological_process; molecular_function; biological_process;…	plasma membrane; cell-cell adhesion mediator activity; embryonic heart tube development; cadherin binding; signaling receptor binding; spermatogenesis; negative regulation of bone trabecula formation; synaptic membrane; insulin-like growth factor ternary complex; dendrite arborization; positive regulation of chemotaxis; spinal cord development; brown fat cell differentiation; positive regulation …	-	-	reticulon-4 receptor-like 2 precursor [Homo sapiens]	PF13855.10	Leucine rich repeat	Reticulon-4 receptor-like 2 OS=Homo sapiens OX=9606 GN=RTN4RL2 PE=1 SV=1	4N5FV	T	Reticulon 4 receptor-like 2	row-40
gene:ENSG00000052802	DGUOK	MSMO1	4.27833	-1.23859	8.99E-13	2.70E-10	down	11.1029	15.4489	9.80906	28.7406	27.9368	27.8289	734	948	607	1788	1732	1849	GO:0005886;GO:0016491;GO:1990465;GO:0006629;GO:0005829;GO:0045654;GO:0001934;GO:0032330;GO:0008610;GO:0010033;GO:0033490;GO:0050046;GO:0000248;GO:0009941;GO:0090206;GO:0006675;GO:0006950;GO:0009793;GO:0006696;GO:0009924;GO:0035754;GO:0033489;GO:0005794;GO:0102772;GO:0055092;GO:0080065;GO:0044255;GO:0005737;GO:0001567;GO:0080064;GO:0046520;GO:0000254;GO:0005783;GO:0016126;GO:0051607;GO:0009640;GO:…	cellular_component; molecular_function; molecular_function; biological_process; cellular_component; biological_process; biological_process; biological_process; biological_process; biological_process; biological_process; molecular_function; molecular_function; cellular_component; biological_process; biological_process; biological_process; biological_process; biological_process; molecular_function;…	plasma membrane; oxidoreductase activity; aldehyde oxygenase (deformylating) activity; lipid metabolic process; cytosol; positive regulation of megakaryocyte differentiation; positive regulation of protein phosphorylation; regulation of chondrocyte differentiation; lipid biosynthetic process; response to organic substance; cholesterol biosynthetic process via lathosterol; delta7-sterol 5(6)-desat…	ko00100;ko01100	Steroid biosynthesis;Metabolic pathways	methylsterol monooxygenase 1 isoform X1 [Homo sapiens]	PF04116.17	Fatty acid hydroxylase	Methylsterol monooxygenase 1 OS=Pongo abelii OX=9601 GN=MSMO1 PE=2 SV=1	4N6EK	I	sterol biosynthetic process	row-41
MSTRG.15916.9	MOB1A	MSTRG.15916.9	0.21397	9.30909	9.26E-13	2.72E-10	up	0.208756	0.614175	0.247897	0	0	0	71	201	79	0	0	0	-	-	-	-	-	-	-	-	-	-	-	-	row-42
gene:ENSG00000138757	SF3B6	G3BP2	5.01221	0.761351	1.15E-12	3.29E-10	nonsig	34.8168	40.3948	39.8099	29.7503	24.0612	23.2267	4523	4305	4241	2785	2282	2601	GO:0007283;GO:0010494;GO:1904383;GO:0042826;GO:0000395;GO:1990828;GO:0016887;GO:0043488;GO:0099524;GO:0042802;GO:0003680;GO:0007253;GO:0045948;GO:0007264;GO:0005737;GO:0032355;GO:0043024;GO:0003724;GO:0000398;GO:0016233;GO:0070934;GO:0036099;GO:0000122;GO:0000278;GO:0000381;GO:0048477;GO:0001745;GO:0009536;GO:0106002;GO:0006396;GO:1990124;GO:0045727;GO:0003730;GO:0090575;GO:0051385;GO:0048026;GO:…	biological_process; cellular_component; biological_process; molecular_function; biological_process; biological_process; molecular_function; biological_process; cellular_component; molecular_function; molecular_function; biological_process; biological_process; biological_process; cellular_component; biological_process; molecular_function; molecular_function; biological_process; biological_process;…	spermatogenesis; cytoplasmic stress granule; response to sodium phosphate; histone deacetylase binding; mRNA 5'-splice site recognition; hepatocyte dedifferentiation; ATP hydrolysis activity; regulation of mRNA stability; postsynaptic cytosol; identical protein binding; minor groove of adenine-thymine-rich DNA binding; cytoplasmic sequestering of NF-kappaB; positive regulation of translational in…	-	-	ras GTPase-activating protein-binding protein 2 isoform X1 [Gorilla gorilla gorilla]	PF02136.24	Nuclear transport factor 2 (NTF2) domain	Ras GTPase-activating protein-binding protein 2 OS=Pongo abelii OX=9601 GN=G3BP2 PE=2 SV=1	4Q3AX	A	Ras GTPase-activating protein-binding protein 2	row-43
gene:ENSG00000149428	TXNDC9	HYOU1	5.71601	0.555393	1.40E-12	3.93E-10	nonsig	66.8231	64.3332	60.4767	42.7298	43.4084	38.8731	8447	8111	7496	5327	5601	5346	GO:0005886;GO:0009636;GO:0045296;GO:0005102;GO:0009410;GO:0016235;GO:0051059;GO:0006616;GO:0061635;GO:0006402;GO:0042147;GO:0062040;GO:0042826;GO:0051135;GO:0051085;GO:1902904;GO:0046686;GO:0009267;GO:0007339;GO:0016887;GO:0099524;GO:0031072;GO:0007369;GO:0000974;GO:0001786;GO:1904813;GO:1903842;GO:0001916;GO:0006986;GO:0071276;GO:0090063;GO:0031396;GO:0099020;GO:0051087;GO:0043197;GO:2001240;GO:…	cellular_component; biological_process; molecular_function; molecular_function; biological_process; cellular_component; molecular_function; biological_process; biological_process; biological_process; biological_process; cellular_component; molecular_function; biological_process; biological_process; biological_process; biological_process; biological_process; biological_process; molecular_function;…	plasma membrane; response to toxic substance; cadherin binding; signaling receptor binding; response to xenobiotic stimulus; aggresome; NF-kappaB binding; SRP-dependent cotranslational protein targeting to membrane, translocation; regulation of protein complex stability; mRNA catabolic process; retrograde transport, endosome to Golgi; fungal biofilm matrix; histone deacetylase binding; positive r…	ko04141	Protein processing in endoplasmic reticulum	hypoxia up-regulated protein 1 isoform X1 [Homo sapiens]	PF00012.24	Hsp70 protein	Hypoxia up-regulated protein 1 OS=Homo sapiens OX=9606 GN=HYOU1 PE=1 SV=1	4N0U4	O	Belongs to the heat shock protein 70 family	row-44
gene:ENSG00000267952	SUMO1	gene:ENSG00000267952	1.53522	-8.85598	1.47E-12	4.04E-10	down	0	0	0	7.57576	6.2108	8.58592	0	0	0	83	69	102	-	-	-	-	-	-	PF15373.10	Domain of unknown function (DUF4601)	Stabilizer of axonemal microtubules 5 OS=Homo sapiens OX=9606 GN=SAXO5 PE=1 SV=2	-	-	-	row-45
gene:ENSG00000023902	LEPR	PLEKHO1	1.59126	-1.56241	1.74E-12	4.68E-10	down	1.0016	1.11439	1.26237	3.43182	3.46222	2.95215	64	69	75	206	213	193	GO:0051451;GO:0005634;GO:0071888;GO:0036195;GO:1901739;GO:0072673;GO:1904813;GO:0005576;GO:0007520;GO:0008360;GO:0032587;GO:0005737	biological_process; cellular_component; biological_process; cellular_component; biological_process; biological_process; cellular_component; cellular_component; biological_process; biological_process; cellular_component; cellular_component;	myoblast migration; nucleus; macrophage apoptotic process; muscle cell projection membrane; regulation of myoblast fusion; lamellipodium morphogenesis; ficolin-1-rich granule lumen; extracellular region; myoblast fusion; regulation of cell shape; ruffle membrane; cytoplasm;	-	-	pleckstrin homology domain-containing family O member 1 isoform a [Homo sapiens]	PF00169.33	PH domain	Pleckstrin homology domain-containing family O member 1 OS=Homo sapiens OX=9606 GN=PLEKHO1 PE=1 SV=2	4N6BZ	T	Pleckstrin homology domain containing, family O member 1	row-46
gene:ENSG00000125977	ATP6V0B	EIF2S2	6.45529	-0.613	2.56E-12	6.73E-10	nonsig	70.0578	72.5051	70.6803	103.793	108.419	105.33	5354	5358	5062	7576	8057	8354	GO:0003743;GO:0006413;GO:0001731;GO:0005850;GO:0031369;GO:0006412;GO:0008584;GO:0002183;GO:0016282;GO:0003723;GO:0008340;GO:0002176;GO:0005737;GO:0046872;GO:0008135;GO:0003729;GO:0040014;GO:0005840;GO:0045202;GO:0016199;GO:0001732;GO:0001701;GO:0034976;GO:0043614;GO:0009536;GO:0005829	molecular_function; biological_process; biological_process; cellular_component; molecular_function; biological_process; biological_process; biological_process; cellular_component; molecular_function; biological_process; biological_process; cellular_component; molecular_function; molecular_function; molecular_function; biological_process; cellular_component; cellular_component; biological_process;…	translation initiation factor activity; translational initiation; formation of translation preinitiation complex; eukaryotic translation initiation factor 2 complex; translation initiation factor binding; translation; male gonad development; cytoplasmic translational initiation; eukaryotic 43S preinitiation complex; RNA binding; determination of adult lifespan; male germ cell proliferation; cytop…	ko03013	Nucleocytoplasmic transport	eukaryotic translation initiation factor 2 subunit 2 [Hylobates moloch]	PF01873.21	Domain found in IF2B/IF5	Eukaryotic translation initiation factor 2 subunit 2 OS=Homo sapiens OX=9606 GN=EIF2S2 PE=1 SV=2	4MYCS	J	eIF-2 functions in the early steps of protein synthesis by forming a ternary complex with GTP and initiator tRNA. This complex binds to a 40S ribosomal subunit, followed by mRNA binding to form a 43S preinitiation complex. Junction of the 60S ribosomal subunit to form the 80S initiation complex is preceded by hydrolysis of the GTP bound to eIF-2 and release of an eIF-2-GDP binary complex. In orde…	row-47
gene:ENSG00000125657	UBE2B	TNFSF9	6.24275	0.879615	2.69E-12	6.93E-10	nonsig	113.592	103.87	91.1672	54.5853	53.149	55.572	5550	4907	4174	2547	2525	2818	GO:0005886;GO:0033084;GO:0005164;GO:0005102;GO:0007267;GO:0032755;GO:0042104;GO:0032813;GO:0045585;GO:0005615;GO:0005125;GO:0042129;GO:0032729;GO:0006955;GO:0043011;GO:0032735;GO:0042981	cellular_component; biological_process; molecular_function; molecular_function; biological_process; biological_process; biological_process; molecular_function; biological_process; cellular_component; molecular_function; biological_process; biological_process; biological_process; biological_process; biological_process; biological_process;	plasma membrane; regulation of immature T cell proliferation in thymus; tumor necrosis factor receptor binding; signaling receptor binding; cell-cell signaling; positive regulation of interleukin-6 production; positive regulation of activated T cell proliferation; tumor necrosis factor receptor superfamily binding; positive regulation of cytotoxic T cell differentiation; extracellular space; cyto…	ko04060	Cytokine-cytokine receptor interaction	tumor necrosis factor ligand superfamily member 9 [Homo sapiens]	PF00229.22	TNF(Tumour Necrosis Factor) family	Tumor necrosis factor ligand superfamily member 9 OS=Homo sapiens OX=9606 GN=TNFSF9 PE=1 SV=1	4MZSD	T	Tumor necrosis factor (ligand) superfamily, member 9	row-48
gene:ENSG00000180573	RBM18	H2AC6	4.21754	1.80109	3.62E-12	9.14E-10	up	25.0113	49.1024	26.6977	10.7126	9.24679	8.57048	1186	2201	1149	482	403	412	GO:0070062;GO:0019899;GO:0000781;GO:0007283;GO:0044773;GO:0000785;GO:0051321;GO:0006334;GO:0050832;GO:0007095;GO:0007076;GO:0005721;GO:0045739;GO:0006281;GO:0007526;GO:0006337;GO:0001673;GO:0033553;GO:0008285;GO:0061644;GO:0001741;GO:0000724;GO:0035861;GO:0070914;GO:0031934;GO:0046982;GO:0005657;GO:0045143;GO:0005694;GO:0001674;GO:0005615;GO:0000794;GO:0006302;GO:0045087;GO:0006974;GO:0005704;GO:…	cellular_component; molecular_function; cellular_component; biological_process; biological_process; cellular_component; biological_process; biological_process; biological_process; biological_process; biological_process; cellular_component; biological_process; biological_process; biological_process; biological_process; cellular_component; cellular_component; biological_process; biological_process;…	extracellular exosome; enzyme binding; chromosome, telomeric region; spermatogenesis; mitotic DNA damage checkpoint signaling; chromatin; meiotic cell cycle; nucleosome assembly; defense response to fungus; mitotic G2 DNA damage checkpoint signaling; mitotic chromosome condensation; pericentric heterochromatin; positive regulation of DNA repair; DNA repair; larval somatic muscle development; nucl…	ko05034;ko05322;ko04217	Alcoholism;Systemic lupus erythematosus;Necroptosis	histone H2A type 1-C-like [Piliocolobus tephrosceles]	PF16211.9	C-terminus of histone H2A	Histone H2A type 1-C OS=Rattus norvegicus OX=10116 PE=1 SV=2	4MJ8W	B	Histone cluster 1, H2ac	row-49
gene:ENSG00000071967	SMNDC1	CYBRD1	3.78372	-0.697506	4.00E-12	9.91E-10	nonsig	10.8424	9.65835	9.86891	17.0473	16.685	14.5863	1373	1183	1161	2031	2049	1912	GO:0070062;GO:0005886;GO:0016491;GO:0010039;GO:0005730;GO:0019852;GO:0005773;GO:0033215;GO:0060586;GO:0005774;GO:0140571;GO:0140575;GO:0042802;GO:0019904;GO:0000325;GO:0140576;GO:0005794;GO:0042584;GO:0046872;GO:0016324;GO:0006879;GO:0016722;GO:0043231;GO:0005764;GO:0000293;GO:0031526;GO:0016020;GO:0031902;GO:0005765;GO:0009507;GO:0022900	cellular_component; cellular_component; molecular_function; biological_process; cellular_component; biological_process; cellular_component; biological_process; biological_process; cellular_component; molecular_function; molecular_function; molecular_function; molecular_function; cellular_component; biological_process; cellular_component; cellular_component; molecular_function; cellular_component;…	extracellular exosome; plasma membrane; oxidoreductase activity; response to iron ion; nucleolus; L-ascorbic acid metabolic process; vacuole; reductive iron assimilation; multicellular organismal-level iron ion homeostasis; vacuolar membrane; transmembrane ascorbate ferrireductase activity; transmembrane monodehydroascorbate reductase activity; identical protein binding; protein domain specific b…	ko04978	Mineral absorption	plasma membrane ascorbate-dependent reductase CYBRD1 isoform 1 [Homo sapiens]	PF03188.20	Eukaryotic cytochrome b561	Plasma membrane ascorbate-dependent reductase CYBRD1 OS=Homo sapiens OX=9606 GN=CYBRD1 PE=1 SV=1	4N69I	C	Ferric-chelate reductase that reduces Fe(3 ) to Fe(2 ). Present at the brush border of duodenal enterocytes where it probably reduces dietary Fe(3 ) thereby facilitating its transport into the mucosal cells. Uses ascorbate as electron donor. May be involved in extracellular ascorbate recycling in erythrocyte membranes. May also act as a ferrireductase in airway epithelial cells	row-50
gene:ENSG00000102265	POLK	TIMP1	7.71145	-0.942533	5.00E-12	1.22E-09	nonsig	156.289	161.618	140.988	251.834	326.586	280.832	3629	3620	3071	5588	7371	6745	GO:0070062;GO:0030414;GO:0008047;GO:0007283;GO:0032496;GO:0008284;GO:0009410;GO:0031089;GO:0014070;GO:0045930;GO:0071456;GO:0009725;GO:0071354;GO:0030426;GO:0030017;GO:0007219;GO:0140678;GO:0043066;GO:2001044;GO:0045861;GO:0010033;GO:0034097;GO:0043086;GO:0043410;GO:0008285;GO:0045664;GO:0060232;GO:1904706;GO:0051593;GO:0009612;GO:0051045;GO:0006694;GO:0071310;GO:1904813;GO:0035580;GO:0007601;GO:…	cellular_component; molecular_function; molecular_function; biological_process; biological_process; biological_process; biological_process; cellular_component; biological_process; biological_process; biological_process; biological_process; biological_process; cellular_component; cellular_component; biological_process; molecular_function; biological_process; biological_process; biological_process;…	extracellular exosome; peptidase inhibitor activity; enzyme activator activity; spermatogenesis; response to lipopolysaccharide; positive regulation of cell population proliferation; response to xenobiotic stimulus; platelet dense granule lumen; response to organic cyclic compound; negative regulation of mitotic cell cycle; cellular response to hypoxia; response to hormone; cellular response to i…	ko04066	HIF-1 signaling pathway	metalloproteinase inhibitor 1 [Pan paniscus]	PF00965.21	Tissue inhibitor of metalloproteinase	Metalloproteinase inhibitor 1 OS=Pongo abelii OX=9601 GN=TIMP1 PE=2 SV=1	4MTA0	O	Tissue inhibitor of metalloproteinase	row-51
gene:ENSG00000177409	ORMDL2	SAMD9L	2.67166	0.890057	5.21E-12	1.24E-09	nonsig	8.14724	6.7827	7.81534	4.09675	3.54982	3.59783	1566	1235	1346	797	701	726	GO:0042176;GO:0034058;GO:0043231;GO:0035726;GO:0005829;GO:0048536;GO:0005769;GO:0017145;GO:0045087;GO:0005739;GO:0002244;GO:0005737	biological_process; biological_process; cellular_component; biological_process; cellular_component; biological_process; cellular_component; biological_process; biological_process; cellular_component; biological_process; cellular_component;	regulation of protein catabolic process; endosomal vesicle fusion; intracellular membrane-bounded organelle; common myeloid progenitor cell proliferation; cytosol; spleen development; early endosome; stem cell division; innate immune response; mitochondrion; hematopoietic progenitor cell differentiation; cytoplasm;	-	-	sterile alpha motif domain-containing protein 9-like [Homo sapiens]	PF00536.34	SAM domain (Sterile alpha motif)	Sterile alpha motif domain-containing protein 9-like OS=Homo sapiens OX=9606 GN=SAMD9L PE=1 SV=2	4N1A8	U	sterile alpha motif domain containing	row-52
gene:ENSG00000122861	CDK2	PLAU	7.25949	-0.842638	6.14E-12	1.44E-09	nonsig	123.681	110.552	112.198	196.619	236.78	173.912	8638	7474	7352	13136	16092	12612	GO:0005886;GO:0009636;GO:0007283;GO:0005102;GO:0009410;GO:0033628;GO:0010765;GO:0042982;GO:0071222;GO:0010756;GO:0045861;GO:0032094;GO:0034097;GO:0051603;GO:0008236;GO:0042632;GO:0030141;GO:0050680;GO:0051087;GO:0001942;GO:0098992;GO:0005737;GO:0046872;GO:0006887;GO:0005791;GO:0035579;GO:0070008;GO:0009566;GO:0043083;GO:0097655;GO:0062023;GO:0007586;GO:0090103;GO:0000122;GO:2000611;GO:0030335;GO:…	cellular_component; biological_process; biological_process; molecular_function; biological_process; biological_process; biological_process; biological_process; biological_process; biological_process; biological_process; biological_process; biological_process; biological_process; molecular_function; biological_process; cellular_component; biological_process; molecular_function; biological_process;…	plasma membrane; response to toxic substance; spermatogenesis; signaling receptor binding; response to xenobiotic stimulus; regulation of cell adhesion mediated by integrin; positive regulation of sodium ion transport; amyloid precursor protein metabolic process; cellular response to lipopolysaccharide; positive regulation of plasminogen activation; negative regulation of proteolysis; response to…	ko05215;ko04064;ko04610;ko05206;ko05202;ko05205	Prostate cancer;NF-kappa B signaling pathway;Complement and coagulation cascades;MicroRNAs in cancer;Transcriptional misregulation in cancer;Proteoglycans in cancer	urokinase-type plasminogen activator isoform X1 [Homo sapiens]	PF00089.30	Trypsin	Urokinase-type plasminogen activator OS=Homo sapiens OX=9606 GN=PLAU PE=1 SV=3	4N46U	O	plasminogen activator	row-53
gene:ENSG00000073969	TUBA1B	NSF	4.37034	0.679399	7.38E-12	1.67E-09	nonsig	24.4374	26.4116	26.148	14.9917	14.7255	15.443	3041	2843	2826	1676	1832	1898	GO:0005886;GO:0007626;GO:2000058;GO:0016192;GO:0007283;GO:0009410;GO:1990023;GO:0005102;GO:0030496;GO:0010494;GO:0016320;GO:0099576;GO:0019941;GO:0043335;GO:0006511;GO:0034504;GO:0006274;GO:0043328;GO:0140296;GO:0007031;GO:0016887;GO:0017075;GO:0042802;GO:1903843;GO:0019903;GO:0044389;GO:1904813;GO:0032933;GO:0036402;GO:0008289;GO:0055013;GO:0008540;GO:0000045;GO:0005737;GO:0046872;GO:0006887;GO:…	cellular_component; biological_process; biological_process; biological_process; biological_process; biological_process; cellular_component; molecular_function; cellular_component; cellular_component; biological_process; biological_process; biological_process; biological_process; biological_process; biological_process; biological_process; biological_process; molecular_function; biological_process;…	plasma membrane; locomotory behavior; regulation of ubiquitin-dependent protein catabolic process; vesicle-mediated transport; spermatogenesis; response to xenobiotic stimulus; mitotic spindle midzone; signaling receptor binding; midbody; cytoplasmic stress granule; endoplasmic reticulum membrane fusion; regulation of protein catabolic process at postsynapse, modulating synaptic transmission; mod…	ko04721;ko04727;ko04962	Synaptic vesicle cycle;GABAergic synapse;Vasopressin-regulated water reabsorption	vesicle-fusing ATPase isoform X1 [Hylobates moloch]	PF00004.33	ATPase family associated with various cellular activities (AAA)	Vesicle-fusing ATPase OS=Homo sapiens OX=9606 GN=NSF PE=1 SV=3	4MGGB	O	protein transport	row-54
gene:ENSG00000089050	CSE1L	RBBP9	3.56513	-0.718969	7.39E-12	1.67E-09	nonsig	8.46344	8.56062	8.5948	15.0377	12.9206	13.1871	973	952	926	1651	1444	1573	GO:0016787;GO:0009624;GO:0005654;GO:0042127;GO:0060510;GO:0010628	molecular_function; biological_process; cellular_component; biological_process; biological_process; biological_process;	hydrolase activity; response to nematode; nucleoplasm; regulation of cell population proliferation; type II pneumocyte differentiation; positive regulation of gene expression;	-	-	serine hydrolase RBBP9 [Pan paniscus]	PF06821.17	Serine hydrolase	Serine hydrolase RBBP9 OS=Homo sapiens OX=9606 GN=RBBP9 PE=1 SV=2	4MX3J	S	Serine hydrolase	row-55
gene:ENSG00000029534	EMG1	ANK1	3.80761	0.625953	8.38E-12	1.86E-09	nonsig	16.5014	16.7494	15.7582	10.0935	11.0643	9.81859	3972	3832	3545	2323	2590	2399	GO:0005886;GO:1990760;GO:0045296;GO:0001736;GO:0051059;GO:0032507;GO:0071800;GO:0010881;GO:0086066;GO:0035902;GO:0030863;GO:0042802;GO:0017075;GO:0019233;GO:0050850;GO:0055013;GO:0048265;GO:1901018;GO:0036336;GO:0033270;GO:0007602;GO:0004683;GO:0008089;GO:0086014;GO:0045214;GO:0042742;GO:0048060;GO:0030673;GO:0051928;GO:0090575;GO:2000060;GO:0000723;GO:0099612;GO:0050896;GO:0043161;GO:0070213;GO:…	cellular_component; molecular_function; molecular_function; biological_process; molecular_function; biological_process; biological_process; biological_process; biological_process; biological_process; cellular_component; molecular_function; molecular_function; biological_process; biological_process; biological_process; biological_process; biological_process; biological_process; cellular_component;…	plasma membrane; osmolarity-sensing monoatomic cation channel activity; cadherin binding; establishment of planar polarity; NF-kappaB binding; maintenance of protein location in cell; podosome assembly; regulation of cardiac muscle contraction by regulation of the release of sequestered calcium ion; atrial cardiac muscle cell to AV node cell communication; response to immobilization stress; corti…	ko05205;ko00230	Proteoglycans in cancer;Purine metabolism	ankyrin-1 isoform X5 [Pan troglodytes]	PF00023.34	Ankyrin repeat	Ankyrin-1 OS=Homo sapiens OX=9606 GN=ANK1 PE=1 SV=3	4N1R8	M	Ankyrin 1, erythrocytic	row-56
gene:ENSG00000173402	SPCS3	DAG1	5.48612	0.658806	1.10E-11	2.40E-09	nonsig	64.1922	51.4147	51.8311	33.7211	36.7507	33.2666	9278	7962	7960	5002	5444	5411	GO:0005886;GO:0098696;GO:0030027;GO:0051393;GO:0002011;GO:0099524;GO:0016203;GO:0045211;GO:0051898;GO:0007411;GO:0005737;GO:0016011;GO:1904261;GO:0005912;GO:0031103;GO:0062023;GO:0098982;GO:0005788;GO:0050807;GO:0015631;GO:0016476;GO:0001954;GO:0010717;GO:0043403;GO:0070938;GO:0060441;GO:0005576;GO:0016010;GO:0043236;GO:0017166;GO:0042169;GO:0071711;GO:0005604;GO:0007507;GO:0060055;GO:0009897;GO:…	cellular_component; biological_process; cellular_component; molecular_function; biological_process; cellular_component; biological_process; cellular_component; biological_process; biological_process; cellular_component; cellular_component; biological_process; cellular_component; biological_process; cellular_component; cellular_component; cellular_component; biological_process; molecular_function;…	plasma membrane; regulation of neurotransmitter receptor localization to postsynaptic specialization membrane; lamellipodium; alpha-actinin binding; morphogenesis of an epithelial sheet; postsynaptic cytosol; muscle attachment; postsynaptic membrane; negative regulation of protein kinase B signaling; axon guidance; cytoplasm; dystroglycan complex; positive regulation of basement membrane assembly…	ko00120;ko05414;ko05412;ko05410;ko05416;ko04512	Primary bile acid biosynthesis;Dilated cardiomyopathy;Arrhythmogenic right ventricular cardiomyopathy;Hypertrophic cardiomyopathy;Viral myocarditis;ECM-receptor interaction	dystroglycan 1 isoform X1 [Homo sapiens]	PF05454.15	Dystroglycan (Dystrophin-associated glycoprotein 1)	Dystroglycan 1 OS=Homo sapiens OX=9606 GN=DAG1 PE=1 SV=2	4N3N7	W	Dystroglycan (Dystrophin-associated glycoprotein 1)	row-57
gene:ENSG00000123689	NIP7	G0S2	2.7455	-1.47321	1.19E-11	2.54E-09	down	3.0919	3.54852	3.58769	8.90127	10.7444	8.16126	81	90	89	223	274	222	GO:2001238;GO:0005811;GO:0097191;GO:0120162;GO:0007049;GO:0005739	biological_process; cellular_component; biological_process; biological_process; biological_process; cellular_component;	positive regulation of extrinsic apoptotic signaling pathway; lipid droplet; extrinsic apoptotic signaling pathway; positive regulation of cold-induced thermogenesis; cell cycle; mitochondrion;	-	-	G0/G1 switch protein 2 [Pan paniscus]	PF15103.10	G0/G1 switch protein 2	G0/G1 switch protein 2 OS=Homo sapiens OX=9606 GN=G0S2 PE=1 SV=1	4N749	U	G0/G1 switch protein 2	row-58
gene:ENSG00000131435	CEPT1	PDLIM4	3.83895	-0.789645	1.24E-11	2.61E-09	nonsig	11.2987	10.9701	10.9107	18.3314	16.298	13.6444	537	484	480	876	902	803	GO:0005080;GO:0005886;GO:0071889;GO:0030950;GO:0045217;GO:0045178;GO:0030027;GO:0015280;GO:0051393;GO:0061061;GO:0001726;GO:0019903;GO:0055038;GO:0031005;GO:0045211;GO:0099023;GO:0005667;GO:0043197;GO:0030036;GO:0000045;GO:0005737;GO:0046872;GO:0043433;GO:0031905;GO:0007420;GO:0005915;GO:0005912;GO:0005874;GO:0045176;GO:0045214;GO:0030335;GO:0140297;GO:0006357;GO:0003713;GO:0031625;GO:0001952;GO:…	molecular_function; cellular_component; molecular_function; biological_process; biological_process; cellular_component; cellular_component; molecular_function; molecular_function; biological_process; cellular_component; molecular_function; cellular_component; molecular_function; cellular_component; cellular_component; cellular_component; cellular_component; biological_process; biological_process;…	protein kinase C binding; plasma membrane; 14-3-3 protein binding; establishment or maintenance of actin cytoskeleton polarity; cell-cell junction maintenance; basal part of cell; lamellipodium; ligand-gated sodium channel activity; alpha-actinin binding; muscle structure development; ruffle; protein phosphatase binding; recycling endosome membrane; filamin binding; postsynaptic membrane; vesicle…	-	-	PDZ and LIM domain protein 4 isoform X1 [Pan paniscus]	PF00595.28	PDZ domain	PDZ and LIM domain protein 4 OS=Homo sapiens OX=9606 GN=PDLIM4 PE=1 SV=2	4MZ3I	TZ	Domain of unknown function (DUF4749)	row-59
gene:ENSG00000120137	SCYL2	PANK3	3.44194	-0.802854	1.26E-11	2.61E-09	nonsig	6.83409	8.56107	7.46348	13.8631	12.103	12.3423	2045	2449	2090	4020	3580	3835	GO:0051881;GO:0005730;GO:0016787;GO:0005524;GO:0007005;GO:0019217;GO:0004594;GO:0007286;GO:0005829;GO:0019842;GO:0071944;GO:0016791;GO:1905502;GO:0009060;GO:0005615;GO:0005739;GO:0015938;GO:0008204;GO:0005737;GO:0046872;GO:0005634;GO:1904251;GO:0015939;GO:0016310;GO:0001525;GO:0090207;GO:0030136;GO:0055037;GO:0015937;GO:0042803;GO:0005758	biological_process; cellular_component; molecular_function; molecular_function; biological_process; biological_process; molecular_function; biological_process; cellular_component; molecular_function; cellular_component; molecular_function; molecular_function; biological_process; cellular_component; cellular_component; biological_process; biological_process; cellular_component; molecular_function;…	regulation of mitochondrial membrane potential; nucleolus; hydrolase activity; ATP binding; mitochondrion organization; regulation of fatty acid metabolic process; pantothenate kinase activity; spermatid development; cytosol; vitamin binding; cell periphery; phosphatase activity; acetyl-CoA binding; aerobic respiration; extracellular space; mitochondrion; coenzyme A catabolic process; ergosterol …	ko00770;ko01100	Pantothenate and CoA biosynthesis;Metabolic pathways	pantothenate kinase 3 [Macaca nemestrina]	PF03630.18	Fumble	Pantothenate kinase 3 OS=Homo sapiens OX=9606 GN=PANK3 PE=1 SV=1	4M7WA	H	Fumble	row-60
MSTRG.18466.2	MED4	MSTRG.18466.2	0.462972	-9.0266	1.34E-11	2.73E-09	down	0	0	0	1.59426	0.973992	0.339222	0	0	0	155	97	36	-	-	-	-	-	-	-	-	-	-	-	-	row-61
gene:ENSG00000113712	NDUFB5	CSNK1A1	5.70037	-0.580778	1.95E-11	3.88E-09	nonsig	43.6267	40.4245	43.9609	67.0029	61.1816	55.2374	5984	5143	5580	8527	8252	8074	GO:0005886;GO:2000058;GO:0048156;GO:0045296;GO:0016192;GO:0033116;GO:0007283;GO:0000228;GO:0007052;GO:0032153;GO:0030838;GO:0001558;GO:0051308;GO:0001934;GO:0051225;GO:0021935;GO:0005929;GO:0071539;GO:0007224;GO:0046777;GO:0032933;GO:0042802;GO:2000785;GO:0045143;GO:0048586;GO:0042274;GO:0090166;GO:0061512;GO:0060069;GO:0021915;GO:0005737;GO:0046872;GO:0032888;GO:0007166;GO:0044732;GO:0005818;GO:…	cellular_component; biological_process; molecular_function; molecular_function; biological_process; cellular_component; biological_process; cellular_component; biological_process; cellular_component; biological_process; biological_process; biological_process; biological_process; biological_process; biological_process; cellular_component; biological_process; biological_process; biological_process;…	plasma membrane; regulation of ubiquitin-dependent protein catabolic process; tau protein binding; cadherin binding; vesicle-mediated transport; endoplasmic reticulum-Golgi intermediate compartment membrane; spermatogenesis; nuclear chromosome; mitotic spindle organization; cell division site; positive regulation of actin filament polymerization; regulation of cell growth; male meiosis chromosome…	ko05226;ko04340;ko05225;ko04310;ko05165;ko05224	Gastric cancer;Hedgehog signaling pathway;Hepatocellular carcinom;Wnt signaling pathway;Human papillomavirus infection;Breast cancer	casein kinase I isoform X7 [Kogia breviceps]	PF00069.29	Protein kinase domain	Casein kinase I isoform alpha OS=Mus musculus OX=10090 GN=Csnk1a1 PE=1 SV=2	493H7	T	intermediate filament cytoskeleton organization	row-62
gene:ENSG00000196611	TMEM14B	MMP1	8.51639	-1.21676	1.97E-11	3.88E-09	down	246.144	306.582	182.627	583.092	580.016	507.872	14506	17470	10086	32817	33236	31059	GO:0005886;GO:1903378;GO:0010954;GO:0045296;GO:0060022;GO:0009410;GO:0048754;GO:0048856;GO:0050832;GO:0060976;GO:0031915;GO:0010760;GO:0035116;GO:0071222;GO:0001934;GO:0001553;GO:0090200;GO:0034097;GO:0010033;GO:0071347;GO:0060322;GO:0071283;GO:0001554;GO:0001935;GO:0046686;GO:1901207;GO:0071460;GO:2000697;GO:0042802;GO:0042395;GO:1904813;GO:0043200;GO:0071276;GO:0060349;GO:0051898;GO:0009651;GO:…	cellular_component; biological_process; biological_process; molecular_function; biological_process; biological_process; biological_process; biological_process; biological_process; biological_process; biological_process; biological_process; biological_process; biological_process; biological_process; biological_process; biological_process; biological_process; biological_process; biological_process;…	plasma membrane; positive regulation of oxidative stress-induced neuron intrinsic apoptotic signaling pathway; positive regulation of protein processing; cadherin binding; hard palate development; response to xenobiotic stimulus; branching morphogenesis of an epithelial tube; anatomical structure development; defense response to fungus; coronary vasculature development; positive regulation of syn…	ko03320;ko05219;ko05200;ko05323;ko04657;ko04926	PPAR signaling pathway;Bladder cancer;Pathways in cancer;Rheumatoid arthritis;IL-17 signaling pathway;Relaxin signaling pathway	interstitial collagenase isoform 1 preproprotein [Homo sapiens]	PF00413.28	Matrixin	Interstitial collagenase OS=Homo sapiens OX=9606 GN=MMP1 PE=1 SV=3	4N1T9	OW	Zinc-dependent metalloprotease	row-63
gene:ENSG00000197892	DCUN1D5	KIF13B	2.32769	-1.27326	2.01E-11	3.90E-09	down	2.93756	2.9287	1.87526	6.36036	6.53862	5.4847	763	729	458	1572	1636	1468	GO:0005886;GO:0007163;GO:0045056;GO:0042802;GO:0010389;GO:0008289;GO:0031503;GO:0021915;GO:0060122;GO:0060041;GO:0051302;GO:0042110;GO:0005871;GO:0090316;GO:0000235;GO:0031966;GO:0008089;GO:0071555;GO:0007018;GO:1990048;GO:0072386;GO:0097014;GO:0035371;GO:0034446;GO:1901953;GO:0033624;GO:1905608;GO:0008088;GO:0048814;GO:0080175;GO:1990049;GO:0043161;GO:0046626;GO:0021685;GO:0008543;GO:0070266;GO:…	cellular_component; biological_process; biological_process; molecular_function; biological_process; molecular_function; biological_process; biological_process; biological_process; biological_process; biological_process; biological_process; cellular_component; biological_process; cellular_component; cellular_component; biological_process; biological_process; biological_process; biological_process;…	plasma membrane; establishment or maintenance of cell polarity; transcytosis; identical protein binding; regulation of G2/M transition of mitotic cell cycle; lipid binding; protein-containing complex localization; neural tube development; inner ear receptor cell stereocilium organization; retina development in camera-type eye; regulation of cell division; T cell activation; kinesin complex; posit…	-	-	kinesin-like protein KIF13B [Homo sapiens]	PF00225.27	Kinesin motor domain	Kinesin-like protein KIF13B OS=Homo sapiens OX=9606 GN=KIF13B PE=1 SV=2	4MWG1	Z	Kinesin protein 1B	row-64
gene:ENSG00000176095	PPP2R1B	IP6K1	4.02972	0.542533	2.56E-11	4.90E-09	nonsig	20.4174	18.3067	18.2692	12.765	13.031	11.3367	2439	2299	2289	1630	1596	1573	GO:0005886;GO:0032957;GO:0006525;GO:0005524;GO:0052836;GO:0050821;GO:0043647;GO:0044877;GO:0090406;GO:0000824;GO:0000832;GO:0008440;GO:0016303;GO:0006817;GO:0052723;GO:0000831;GO:0010919;GO:0051765;GO:0009860;GO:1905396;GO:0001650;GO:0006468;GO:0046854;GO:0009793;GO:0070266;GO:0032958;GO:0030054;GO:0005737;GO:0046872;GO:0046934;GO:0005634;GO:0043065;GO:0045944;GO:0047326;GO:0046488;GO:0000827;GO:…	cellular_component; biological_process; biological_process; molecular_function; molecular_function; biological_process; biological_process; molecular_function; cellular_component; molecular_function; molecular_function; molecular_function; molecular_function; biological_process; molecular_function; molecular_function; biological_process; molecular_function; biological_process; biological_process;…	plasma membrane; inositol trisphosphate metabolic process; arginine metabolic process; ATP binding; inositol 5-diphosphate pentakisphosphate 5-kinase activity; protein stabilization; inositol phosphate metabolic process; protein-containing complex binding; pollen tube; inositol tetrakisphosphate 3-kinase activity; inositol hexakisphosphate 5-kinase activity; inositol-1,4,5-trisphosphate 3-kinase …	ko04070	Phosphatidylinositol signaling system	inositol hexakisphosphate kinase 1 isoform X1 [Homo sapiens]	PF03770.20	Inositol polyphosphate kinase	Inositol hexakisphosphate kinase 1 OS=Homo sapiens OX=9606 GN=IP6K1 PE=1 SV=3	4N581	IKT	Belongs to the inositol phosphokinase (IPK) family	row-65
gene:ENSG00000130779	GCHFR	CLIP1	4.4429	0.596409	2.86E-11	5.36E-09	nonsig	27.3776	25.2207	25.8993	16.8595	16.1827	16.2325	4429	3943	4163	2757	2655	2831	GO:0005886;GO:1990535;GO:0048156;GO:0110092;GO:0071889;GO:0030496;GO:0042147;GO:0051383;GO:0001934;GO:0007023;GO:0051225;GO:1900006;GO:0001726;GO:0071539;GO:0016887;GO:0042802;GO:0055038;GO:0007349;GO:0090063;GO:0044295;GO:1904115;GO:0000022;GO:0032588;GO:0005737;GO:0046872;GO:0005818;GO:0005868;GO:0042110;GO:0072686;GO:0005871;GO:0090316;GO:0005881;GO:0051285;GO:0007127;GO:0051256;GO:0005874;GO:…	cellular_component; biological_process; molecular_function; cellular_component; molecular_function; cellular_component; biological_process; biological_process; biological_process; biological_process; biological_process; biological_process; cellular_component; biological_process; molecular_function; molecular_function; cellular_component; biological_process; biological_process; cellular_component;…	plasma membrane; neuron projection maintenance; tau protein binding; nucleus leading edge; 14-3-3 protein binding; midbody; retrograde transport, endosome to Golgi; kinetochore organization; positive regulation of protein phosphorylation; post-chaperonin tubulin folding pathway; spindle assembly; positive regulation of dendrite development; ruffle; protein localization to centrosome; ATP hydrolys…	ko04150	mTOR signaling pathway	CAP-Gly domain-containing linker protein 1 isoform c [Homo sapiens]	PF01302.29	CAP-Gly domain	CAP-Gly domain-containing linker protein 1 OS=Homo sapiens OX=9606 GN=CLIP1 PE=1 SV=2	4N55V	Z	CAP-GLY domain containing linker protein 1	row-66
gene:ENSG00000164400	PREPL	CSF2	5.39686	-1.2557	2.88E-11	5.36E-09	down	27.6752	23.8303	30.03	59.2371	81.4341	49.9873	653	543	663	1333	1866	1223	GO:0005886;GO:0032747;GO:0070374;GO:0008284;GO:0070665;GO:0010468;GO:0042127;GO:0030225;GO:0071222;GO:0071803;GO:0030224;GO:0097028;GO:0038157;GO:0034405;GO:0031929;GO:0005576;GO:0005129;GO:0005615;GO:0050673;GO:0030223;GO:0051897;GO:2001240;GO:0043011;GO:0010628;GO:0045187;GO:0043231;GO:0007259;GO:0001821;GO:1904075;GO:0005125;GO:0072651;GO:0008283;GO:0042531;GO:0034021;GO:0042045;GO:0001892;GO:…	cellular_component; biological_process; biological_process; biological_process; biological_process; biological_process; biological_process; biological_process; biological_process; biological_process; biological_process; biological_process; biological_process; biological_process; biological_process; cellular_component; molecular_function; cellular_component; biological_process; biological_process;…	plasma membrane; positive regulation of interleukin-23 production; positive regulation of ERK1 and ERK2 cascade; positive regulation of cell population proliferation; positive regulation of leukocyte proliferation; regulation of gene expression; regulation of cell population proliferation; macrophage differentiation; cellular response to lipopolysaccharide; positive regulation of podosome assembl…	ko04640;ko05132;ko04657;ko05202;ko05146;ko05323;ko04650;ko04664;ko04060;ko04660;ko04668;ko05221;ko04630;ko05166;ko05167	Hematopoietic cell lineage;Salmonella infection;IL-17 signaling pathway;Transcriptional misregulation in cancer;Amoebiasis;Rheumatoid arthritis;Natural killer cell mediated cytotoxicity;Fc epsilon RI signaling pathway;Cytokine-cytokine receptor interaction;T cell receptor signaling pathway;TNF signaling pathway;Acute myeloid leukemi;JAK-STAT signaling pathway;Human T-cell leukemia virus 1 infecti…	granulocyte-macrophage colony-stimulating factor precursor [Homo sapiens]	PF01109.21	Granulocyte-macrophage colony-stimulating factor	Granulocyte-macrophage colony-stimulating factor OS=Homo sapiens OX=9606 GN=CSF2 PE=1 SV=1	4MYGX	T	Colony stimulating factor 2	row-67
gene:ENSG00000154146	RPS24	NRGN	2.68067	-1.23564	3.69E-11	6.76E-09	down	3.22157	3.5825	3.77938	7.88654	8.72824	7.69068	113	121	126	266	296	282	GO:0007399;GO:0008306;GO:0030424;GO:0035556;GO:0098794;GO:0012510;GO:0045211;GO:0005516;GO:0021537;GO:0098978;GO:0043025;GO:0070300;GO:0005547;GO:0099170;GO:0030425;GO:0031966;GO:0044327;GO:0007165;GO:1900273;GO:0005829	biological_process; biological_process; cellular_component; biological_process; cellular_component; cellular_component; cellular_component; molecular_function; biological_process; cellular_component; cellular_component; molecular_function; molecular_function; biological_process; cellular_component; cellular_component; cellular_component; biological_process; biological_process; cellular_component;	nervous system development; associative learning; axon; intracellular signal transduction; postsynapse; trans-Golgi network transport vesicle membrane; postsynaptic membrane; calmodulin binding; telencephalon development; glutamatergic synapse; neuronal cell body; phosphatidic acid binding; phosphatidylinositol-3,4,5-trisphosphate binding; postsynaptic modulation of chemical synaptic transmission…	-	-	neurogranin [Theropithecus gelada]	PF00612.31	IQ calmodulin-binding motif	Neurogranin OS=Homo sapiens OX=9606 GN=NRGN PE=1 SV=1	4N7FE	C	IQ calmodulin-binding motif	row-68
gene:ENSG00000095752	ASNSD1	IL11	2.85191	-1.70232	3.74E-11	6.76E-09	down	3.15	4.62072	2.71374	13.0013	11.5621	8.29337	187	298	158	772	745	568	GO:0008283;GO:0005142;GO:0046888;GO:0008284;GO:0045944;GO:0045444;GO:0008083;GO:0005576;GO:0043410;GO:0030183;GO:0038154;GO:0005615;GO:0005125;GO:0033138;GO:0050731;GO:0030219;GO:0005737	biological_process; molecular_function; biological_process; biological_process; biological_process; biological_process; molecular_function; cellular_component; biological_process; biological_process; biological_process; cellular_component; molecular_function; biological_process; biological_process; biological_process; cellular_component;	cell population proliferation; interleukin-11 receptor binding; negative regulation of hormone secretion; positive regulation of cell population proliferation; positive regulation of transcription by RNA polymerase II; fat cell differentiation; growth factor activity; extracellular region; positive regulation of MAPK cascade; B cell differentiation; interleukin-11-mediated signaling pathway; extr…	ko05323;ko04630;ko04060;ko04640	Rheumatoid arthritis;JAK-STAT signaling pathway;Cytokine-cytokine receptor interaction;Hematopoietic cell lineage	interleukin-11 isoform X3 [Pan paniscus]	PF07400.15	Interleukin 11	Interleukin-11 OS=Homo sapiens OX=9606 GN=IL11 PE=1 SV=1	4N3GX	T	Interleukin 11	row-69
gene:ENSG00000069020	SPPL2A	MAST4	2.78234	-0.703623	3.80E-11	6.76E-09	nonsig	4.93191	4.44717	4.48604	8.23246	7.5143	6.60894	1504	1357	1332	2469	2270	2055	GO:0005886;GO:2000058;GO:0009967;GO:0045296;GO:0021510;GO:0007298;GO:0010494;GO:0030950;GO:0010881;GO:0007163;GO:0031999;GO:1903721;GO:0050901;GO:0030027;GO:0001935;GO:0010467;GO:0043488;GO:0042802;GO:0010389;GO:0008289;GO:0009651;GO:1902554;GO:1900242;GO:1990044;GO:0061157;GO:0022605;GO:0042110;GO:0016242;GO:0030335;GO:0072655;GO:0004860;GO:0071394;GO:0010907;GO:0045727;GO:0032496;GO:0007189;GO:…	cellular_component; biological_process; biological_process; molecular_function; biological_process; biological_process; cellular_component; biological_process; biological_process; biological_process; biological_process; biological_process; biological_process; cellular_component; biological_process; biological_process; biological_process; molecular_function; biological_process; molecular_function;…	plasma membrane; regulation of ubiquitin-dependent protein catabolic process; positive regulation of signal transduction; cadherin binding; spinal cord development; border follicle cell migration; cytoplasmic stress granule; establishment or maintenance of actin cytoskeleton polarity; regulation of cardiac muscle contraction by regulation of the release of sequestered calcium ion; establishment o…	-	-	microtubule-associated serine/threonine-protein kinase 4 isoform 3 [Homo sapiens]	PF08926.15	Domain of unknown function (DUF1908)	Microtubule-associated serine/threonine-protein kinase 4 OS=Homo sapiens OX=9606 GN=MAST4 PE=1 SV=4	4MZ1B	T	Domain of unknown function (DUF1908)	row-70
gene:ENSG00000185947	HADH	ZNF267	2.69166	0.82542	4.12E-11	7.23E-09	nonsig	7.30883	7.62792	6.93337	4.17664	4.08086	3.86118	704	718	629	390	380	381	GO:0007283;GO:0005730;GO:0008284;GO:0006366;GO:0051301;GO:0000981;GO:0007346;GO:0000900;GO:0051726;GO:0043497;GO:0030097;GO:0045654;GO:0051781;GO:0001934;GO:0043066;GO:0090073;GO:0002437;GO:0008285;GO:0033674;GO:0010526;GO:1901224;GO:0002829;GO:0003700;GO:0000976;GO:0016604;GO:0001227;GO:0006355;GO:0005737;GO:0046872;GO:0005634;GO:0043065;GO:0045944;GO:0043231;GO:0000978;GO:0071356;GO:0006359;GO:…	biological_process; cellular_component; biological_process; biological_process; biological_process; molecular_function; biological_process; molecular_function; biological_process; biological_process; biological_process; biological_process; biological_process; biological_process; biological_process; biological_process; biological_process; biological_process; biological_process; biological_process;…	spermatogenesis; nucleolus; positive regulation of cell population proliferation; transcription by RNA polymerase II; cell division; DNA-binding transcription factor activity, RNA polymerase II-specific; regulation of mitotic cell cycle; mRNA regulatory element binding translation repressor activity; regulation of cell cycle; regulation of protein heterodimerization activity; hemopoiesis; positiv…	ko05168	Herpes simplex virus 1 infection	zinc finger protein 267 isoform 1 [Homo sapiens]	PF13465.10	Zinc-finger double domain	Zinc finger protein 267 OS=Homo sapiens OX=9606 GN=ZNF267 PE=1 SV=3	4MTD5	K	krueppel associated box	row-71
gene:ENSG00000197457	GIT2	STMN3	3.4748	-0.836064	4.49E-11	7.77E-09	nonsig	7.98015	8.08633	6.87187	13.9886	13.4673	12.5587	537	526	433	896	881	877	GO:0070062;GO:0007052;GO:0007019;GO:0035021;GO:0031122;GO:0043005;GO:0015631;GO:0048306;GO:0007399;GO:0031982;GO:0007026;GO:0000281;GO:1905098;GO:0030426;GO:0048471;GO:0030027;GO:0030334;GO:0031117;GO:0061436;GO:0031175;GO:0035556;GO:0019904;GO:0043087;GO:0031115;GO:0005794;GO:0010976;GO:0051087;GO:0005737;GO:0009615;GO:0043025;GO:0010977;GO:0051493;GO:0048012;GO:0035024;GO:0001835;GO:0005768;GO:…	cellular_component; biological_process; biological_process; biological_process; biological_process; cellular_component; molecular_function; molecular_function; biological_process; cellular_component; biological_process; biological_process; biological_process; cellular_component; cellular_component; cellular_component; biological_process; biological_process; biological_process; biological_process;…	extracellular exosome; mitotic spindle organization; microtubule depolymerization; negative regulation of Rac protein signal transduction; cytoplasmic microtubule organization; neuron projection; tubulin binding; calcium-dependent protein binding; nervous system development; vesicle; negative regulation of microtubule depolymerization; mitotic cytokinesis; negative regulation of guanyl-nucleotide…	-	-	stathmin-3 isoform X2 [Theropithecus gelada]	PF00836.23	Stathmin family	Stathmin-3 OS=Pongo abelii OX=9601 GN=STMN3 PE=2 SV=1	4MYZC	Z	cytoplasmic microtubule organization	row-72
gene:ENSG00000167601	ESD	AXL	6.06358	-1.22397	5.23E-11	8.88E-09	down	53.5296	32.2917	51.2767	92.667	104.624	94.3433	6732	4009	6220	12281	13434	13639	GO:0005886;GO:1990535;GO:2000406;GO:0035604;GO:0048754;GO:1904383;GO:2000811;GO:0007156;GO:0055010;GO:0097021;GO:0017134;GO:0007435;GO:0030027;GO:0007497;GO:0051174;GO:1900006;GO:0045056;GO:0001935;GO:0035860;GO:0010467;GO:0032006;GO:0032809;GO:0042802;GO:0031113;GO:0055038;GO:0048557;GO:0060688;GO:0055013;GO:0048680;GO:0045165;GO:0021860;GO:0070527;GO:0060041;GO:0001818;GO:0048265;GO:0036342;GO:…	cellular_component; biological_process; biological_process; biological_process; biological_process; biological_process; biological_process; biological_process; biological_process; biological_process; molecular_function; biological_process; cellular_component; biological_process; biological_process; biological_process; biological_process; biological_process; biological_process; biological_process;…	plasma membrane; neuron projection maintenance; positive regulation of T cell migration; fibroblast growth factor receptor signaling pathway involved in positive regulation of cell proliferation in bone marrow; branching morphogenesis of an epithelial tube; response to sodium phosphate; negative regulation of anoikis; homophilic cell adhesion via plasma membrane adhesion molecules; ventricular ca…	ko01521	EGFR tyrosine kinase inhibitor resistance	tyrosine-protein kinase receptor UFO isoform 1 precursor [Homo sapiens]	PF07714.21	Protein tyrosine and serine/threonine kinase	Tyrosine-protein kinase receptor UFO OS=Homo sapiens OX=9606 GN=AXL PE=1 SV=4	4MXVJ	T	Tyrosine kinase, catalytic domain	row-73
gene:ENSG00000119392	RHOF	GLE1	4.81656	0.732214	5.27E-11	8.88E-09	nonsig	36.4122	30.8478	38.0605	22.7274	20.5027	20.0863	3809	3116	3733	2183	2115	2085	GO:0005635;GO:0005730;GO:0060296;GO:0014044;GO:0005643;GO:0014010;GO:0031369;GO:0036064;GO:0042802;GO:0048666;GO:0005576;GO:0005615;GO:0034399;GO:0048316;GO:0005737;GO:0006406;GO:0005634;GO:0005543;GO:0014037;GO:0060287;GO:0016973;GO:0031012;GO:0000822;GO:0016020;GO:0031965;GO:0005814;GO:0006913;GO:0010842;GO:0000922;GO:0044614;GO:0005813;GO:0015031;GO:0005829	cellular_component; cellular_component; biological_process; biological_process; cellular_component; biological_process; molecular_function; cellular_component; molecular_function; biological_process; cellular_component; cellular_component; cellular_component; biological_process; cellular_component; biological_process; cellular_component; molecular_function; biological_process; biological_process;…	nuclear envelope; nucleolus; regulation of cilium beat frequency involved in ciliary motility; Schwann cell development; nuclear pore; Schwann cell proliferation; translation initiation factor binding; ciliary basal body; identical protein binding; neuron development; extracellular region; extracellular space; nuclear periphery; seed development; cytoplasm; mRNA export from nucleus; nucleus; phos…	-	-	mRNA export factor GLE1 isoform 3 [Homo sapiens]	PF07817.17	GLE1-like protein	mRNA export factor GLE1 OS=Homo sapiens OX=9606 GN=GLE1 PE=1 SV=2	4MTTE	U	GLE1 RNA export mediator	row-74
gene:ENSG00000119686	BNIP2	FLVCR2	1.76906	1.17908	6.05E-11	1.01E-08	up	3.47891	3.75357	3.53505	1.35523	1.65026	1.60099	379	388	356	140	175	178	GO:0005886;GO:0006783;GO:0005743;GO:0006839;GO:0015886;GO:0001618;GO:0020037;GO:0015232;GO:0048536;GO:0097037;GO:0048704;GO:0022857;GO:0005739;GO:0035108;GO:0060323;GO:0006879;GO:0042733;GO:0030218;GO:0046620;GO:0016020;GO:0031923;GO:0031966;GO:0005765;GO:0035264;GO:0043249;GO:0005789;GO:0001701;GO:0001568	cellular_component; biological_process; cellular_component; biological_process; biological_process; molecular_function; molecular_function; molecular_function; biological_process; biological_process; biological_process; molecular_function; cellular_component; biological_process; biological_process; biological_process; biological_process; biological_process; biological_process; cellular_component;…	plasma membrane; heme biosynthetic process; mitochondrial inner membrane; mitochondrial transport; heme transport; virus receptor activity; heme binding; heme transmembrane transporter activity; spleen development; heme export; embryonic skeletal system morphogenesis; transmembrane transporter activity; mitochondrion; limb morphogenesis; head morphogenesis; intracellular iron ion homeostasis; emb…	ko01120	Microbial metabolism in diverse environments	heme transporter FLVCR2 isoform 1 [Homo sapiens]	PF07690.20	Major Facilitator Superfamily	Heme transporter FLVCR2 OS=Homo sapiens OX=9606 GN=FLVCR2 PE=1 SV=1	4N3R0	U	Major Facilitator Superfamily	row-75
gene:ENSG00000173706	ZSCAN32	HEG1	3.55113	0.661448	6.90E-11	1.13E-08	nonsig	14.7705	13.6586	12.5741	8.87947	8.5167	7.79257	3933	3544	3153	2276	2214	2187	GO:0005886;GO:0003162;GO:0001736;GO:0051059;GO:0007403;GO:0046549;GO:0021510;GO:0007298;GO:0045296;GO:0048754;GO:0002088;GO:2000811;GO:0007156;GO:0007163;GO:0003332;GO:0030027;GO:1904936;GO:0007435;GO:0003182;GO:0010467;GO:0042802;GO:2001027;GO:0007400;GO:0005903;GO:0021915;GO:0045165;GO:0060122;GO:0001656;GO:0048259;GO:0060041;GO:0008407;GO:0043116;GO:0061101;GO:0061309;GO:0045197;GO:0033165;GO:…	cellular_component; biological_process; biological_process; molecular_function; biological_process; biological_process; biological_process; biological_process; molecular_function; biological_process; biological_process; biological_process; biological_process; biological_process; biological_process; cellular_component; biological_process; biological_process; biological_process; biological_process;…	plasma membrane; atrioventricular node development; establishment of planar polarity; NF-kappaB binding; glial cell fate determination; retinal cone cell development; spinal cord development; border follicle cell migration; cadherin binding; branching morphogenesis of an epithelial tube; lens development in camera-type eye; negative regulation of anoikis; homophilic cell adhesion via plasma membr…	-	-	protein HEG homolog 1 isoform X2 [Pan troglodytes]	PF00008.31	EGF-like domain	Protein HEG homolog 1 OS=Homo sapiens OX=9606 GN=HEG1 PE=1 SV=3	4MV8C	T	EGF domain, unclasssified subfamily	row-76
gene:ENSG00000187134	FEM1A	AKR1C1	4.28428	1.10975	8.53E-11	1.38E-08	up	25.7568	36.1629	21.2887	14.5865	12.0252	11.1626	4803	6111	3791	2319	2246	2209	GO:0070402;GO:0009636;GO:0004032;GO:0009410;GO:1902121;GO:0004090;GO:0019853;GO:0047743;GO:0043795;GO:0006693;GO:0010033;GO:0019571;GO:0036131;GO:0006805;GO:0008106;GO:0009267;GO:0033010;GO:1990641;GO:0005496;GO:1990646;GO:0019371;GO:0047939;GO:0042632;GO:0071277;GO:0019388;GO:0005996;GO:0009651;GO:0009813;GO:0044255;GO:0110095;GO:0005737;GO:0015125;GO:0035809;GO:0071475;GO:0043220;GO:0047035;GO:…	molecular_function; biological_process; molecular_function; biological_process; molecular_function; molecular_function; biological_process; molecular_function; molecular_function; biological_process; biological_process; biological_process; molecular_function; biological_process; molecular_function; biological_process; cellular_component; biological_process; molecular_function; biological_process;…	NADPH binding; response to toxic substance; alditol:NADP+ 1-oxidoreductase activity; response to xenobiotic stimulus; lithocholic acid binding; carbonyl reductase (NADPH) activity; L-ascorbic acid biosynthetic process; chlordecone reductase activity; glyceraldehyde oxidoreductase activity; prostaglandin metabolic process; response to organic substance; D-arabinose catabolic process; prostaglandin…	ko00980;ko00140	Metabolism of xenobiotics by cytochrome P450;Steroid hormone biosynthesis	aldo-keto reductase family 1 member C1 [Homo sapiens]	PF00248.25	Aldo/keto reductase family	Aldo-keto reductase family 1 member C1 OS=Homo sapiens OX=9606 GN=AKR1C1 PE=1 SV=1	4N6DZ	C	androsterone dehydrogenase (B-specific) activity	row-77
gene:ENSG00000110881	SDHC	ASIC1	1.09293	-1.55706	9.09E-11	1.45E-08	down	0.710785	0.593775	0.547627	2.06263	1.96721	1.45643	84	71	62	234	224	177	GO:0005886;GO:0034765;GO:0009410;GO:1904117;GO:0008306;GO:0034220;GO:0019229;GO:0015280;GO:0032094;GO:0001975;GO:0010467;GO:0042802;GO:0050909;GO:0031514;GO:0043197;GO:0007517;GO:0050961;GO:0005737;GO:0015081;GO:0050914;GO:0007602;GO:0042045;GO:0022890;GO:0070207;GO:0007165;GO:0022839;GO:0002269;GO:0005272;GO:0034101;GO:0050907;GO:0050878;GO:0050896;GO:0070944;GO:0015252;GO:0035313;GO:0050974;GO:…	cellular_component; biological_process; biological_process; biological_process; biological_process; biological_process; biological_process; molecular_function; biological_process; biological_process; biological_process; molecular_function; biological_process; cellular_component; cellular_component; biological_process; biological_process; cellular_component; molecular_function; biological_process;…	plasma membrane; regulation of monoatomic ion transmembrane transport; response to xenobiotic stimulus; cellular response to vasopressin; associative learning; monoatomic ion transmembrane transport; regulation of vasoconstriction; ligand-gated sodium channel activity; response to food; response to amphetamine; gene expression; identical protein binding; sensory perception of taste; motile cilium…	ko04750	Inflammatory mediator regulation of TRP channels	acid-sensing ion channel 1 isoform a [Homo sapiens]	PF00858.28	Amiloride-sensitive sodium channel	Acid-sensing ion channel 1 OS=Homo sapiens OX=9606 GN=ASIC1 PE=1 SV=3	4N2E6	P	Amiloride-sensitive sodium channel	row-78
gene:ENSG00000205413	EAF1	SAMD9	5.32708	0.597618	9.20E-11	1.45E-08	nonsig	49.492	48.2233	48.5771	34.6292	29.3499	30.4078	10050	9460	9237	6698	5792	6400	GO:0042176;GO:0034058;GO:0043231;GO:0035726;GO:0002244;GO:0048536;GO:0005769;GO:0017145;GO:0045087;GO:0005739;GO:0005829;GO:0005737	biological_process; biological_process; cellular_component; biological_process; biological_process; biological_process; cellular_component; biological_process; biological_process; cellular_component; cellular_component; cellular_component;	regulation of protein catabolic process; endosomal vesicle fusion; intracellular membrane-bounded organelle; common myeloid progenitor cell proliferation; hematopoietic progenitor cell differentiation; spleen development; early endosome; stem cell division; innate immune response; mitochondrion; cytosol; cytoplasm;	-	-	sterile alpha motif domain-containing protein 9 [Homo sapiens]	PF00536.34	SAM domain (Sterile alpha motif)	Sterile alpha motif domain-containing protein 9 OS=Homo sapiens OX=9606 GN=SAMD9 PE=1 SV=1	4MSHZ	S	Sterile alpha motif.	row-79
gene:ENSG00000135341	ARL6IP5	MAP3K7	3.58938	-0.686029	9.44E-11	1.47E-08	nonsig	9.33071	8.19882	9.1859	15.223	12.9991	12.8346	1151	1139	1123	1974	1683	1807	GO:0005886;GO:0010114;GO:0001659;GO:0007163;GO:0016239;GO:0009968;GO:0002726;GO:0042802;GO:0097696;GO:0038095;GO:0001845;GO:0048557;GO:0008289;GO:0009651;GO:0042110;GO:0043539;GO:0050852;GO:0042742;GO:0046664;GO:0007189;GO:0010468;GO:0060335;GO:0170011;GO:0008219;GO:1904754;GO:0061123;GO:0009686;GO:0044843;GO:0005085;GO:0030587;GO:0038173;GO:0043068;GO:0030425;GO:0007010;GO:0005856;GO:0000077;GO:…	cellular_component; biological_process; biological_process; biological_process; biological_process; biological_process; biological_process; molecular_function; biological_process; biological_process; biological_process; biological_process; molecular_function; biological_process; biological_process; molecular_function; biological_process; biological_process; biological_process; biological_process;…	plasma membrane; response to red light; temperature homeostasis; establishment or maintenance of cell polarity; positive regulation of macroautophagy; negative regulation of signal transduction; positive regulation of T cell cytokine production; identical protein binding; receptor signaling pathway via STAT; Fc-epsilon receptor signaling pathway; phagolysosome assembly; embryonic digestive tract …	ko04064;ko04620;ko04380;ko04310;ko04622;ko05140;ko05168;ko04010;ko05162;ko04140;ko05169;ko05145;ko04660;ko05135;ko05161;ko04668;ko04152;ko04657;ko05170;ko05418;ko04621;ko04520	NF-kappa B signaling pathway;Toll-like receptor signaling pathway;Osteoclast differentiation;Wnt signaling pathway;RIG-I-like receptor signaling pathway;Leishmaniasis;Herpes simplex virus 1 infection;MAPK signaling pathway;Measles;Autophagy - animal;Epstein-Barr virus infection;Toxoplasmosis;T cell receptor signaling pathway;Yersinia infection;Hepatitis B;TNF signaling pathway;AMPK signaling path…	mitogen-activated protein kinase kinase kinase 7 isoform X1 [Vulpes vulpes]	PF07714.21	Protein tyrosine and serine/threonine kinase	Mitogen-activated protein kinase kinase kinase 7 OS=Homo sapiens OX=9606 GN=MAP3K7 PE=1 SV=1	4941Z	T	I-kappaB phosphorylation	row-80
gene:ENSG00000108854	CISD2	SMURF2	3.71847	-0.604314	9.52E-11	1.47E-08	nonsig	9.9397	10.2777	9.59783	15.9305	15.2184	13.4913	1832	1824	1612	2740	2716	2510	GO:0005886;GO:2000058;GO:0070697;GO:0032410;GO:1902104;GO:0042802;GO:0044389;GO:0005771;GO:0002870;GO:0009651;GO:0042110;GO:0000472;GO:0050830;GO:0032922;GO:0003208;GO:2000397;GO:1990763;GO:2000060;GO:0048190;GO:1905530;GO:0048814;GO:0043161;GO:0006508;GO:0032926;GO:0071211;GO:0070936;GO:2000232;GO:0003085;GO:0005085;GO:0042296;GO:0016567;GO:0051286;GO:2001288;GO:0019870;GO:0010150;GO:0032088;GO:…	cellular_component; biological_process; molecular_function; biological_process; biological_process; molecular_function; molecular_function; cellular_component; biological_process; biological_process; biological_process; biological_process; biological_process; biological_process; biological_process; biological_process; molecular_function; biological_process; biological_process; biological_process;…	plasma membrane; regulation of ubiquitin-dependent protein catabolic process; activin receptor binding; negative regulation of transporter activity; positive regulation of metaphase/anaphase transition of meiotic cell cycle; identical protein binding; ubiquitin-like protein ligase binding; multivesicular body; T cell anergy; response to salt stress; T cell activation; endonucleolytic cleavage to …	ko04144;ko04350;ko04120;ko04340	Endocytosis;TGF-beta signaling pathway;Ubiquitin mediated proteolysis;Hedgehog signaling pathway	E3 ubiquitin-protein ligase SMURF2 isoform X3 [Manis pentadactyla]	PF00632.29	HECT-domain (ubiquitin-transferase)	E3 ubiquitin-protein ligase SMURF2 OS=Homo sapiens OX=9606 GN=SMURF2 PE=1 SV=1	4N0SX	O	HECT-domain (ubiquitin-transferase)	row-81
gene:ENSG00000125378	CETN2	BMP4	7.43246	0.762191	1.14E-10	1.71E-08	nonsig	219.705	248.556	210.956	139.749	119.919	132.717	11418	12680	10263	6867	6155	7117	GO:0005886;GO:0010039;GO:0070698;GO:0021773;GO:0045705;GO:0045601;GO:0048754;GO:0072134;GO:0001831;GO:0055010;GO:0035263;GO:0007444;GO:0007435;GO:0001715;GO:1900006;GO:0001937;GO:0010467;GO:0042802;GO:1901331;GO:0034116;GO:0048557;GO:0008406;GO:0060688;GO:0070699;GO:0045945;GO:0071277;GO:0060030;GO:0021915;GO:0001942;GO:0045165;GO:0003279;GO:0010721;GO:0001656;GO:0060041;GO:0021502;GO:1990009;GO:…	cellular_component; biological_process; molecular_function; biological_process; biological_process; biological_process; biological_process; biological_process; biological_process; biological_process; biological_process; biological_process; biological_process; biological_process; biological_process; biological_process; biological_process; molecular_function; biological_process; biological_process;…	plasma membrane; response to iron ion; type I activin receptor binding; striatal medium spiny neuron differentiation; negative regulation of salivary gland boundary specification; regulation of endothelial cell differentiation; branching morphogenesis of an epithelial tube; nephrogenic mesenchyme morphogenesis; trophectodermal cellular morphogenesis; ventricular cardiac muscle tissue morphogenesi…	ko05200;ko04390;ko04550;ko04919;ko04060;ko05418;ko04350;ko05217	Pathways in cancer;Hippo signaling pathway;Signaling pathways regulating pluripotency of stem cells;Thyroid hormone signaling pathway;Cytokine-cytokine receptor interaction;Fluid shear stress and atherosclerosis;TGF-beta signaling pathway;Basal cell carcinom	bone morphogenetic protein 4 isoform a preproprotein [Homo sapiens]	PF00688.22	TGF-beta propeptide	Bone morphogenetic protein 4 OS=Homo sapiens OX=9606 GN=BMP4 PE=1 SV=1	4N1MB	T	TGF-beta propeptide	row-82
gene:ENSG00000185885	UTP23	IFITM1	5.49821	-1.20155	1.15E-10	1.71E-08	down	30.2457	36.4259	23.2487	65.0547	77.5076	56.9825	623	694	444	1253	1531	1240	GO:0005886;GO:0006898;GO:0060337;GO:0032991;GO:0030500;GO:0048471;GO:0008285;GO:0001756;GO:0035456;GO:0009952;GO:0060349;GO:0045669;GO:0005769;GO:0031901;GO:0005737;GO:0034341;GO:0009615;GO:0007166;GO:0001503;GO:0005634;GO:0043231;GO:0005783;GO:0045071;GO:0051607;GO:0030282;GO:0007507;GO:0035455;GO:0045177;GO:0009986;GO:0016020;GO:0031902;GO:0035458;GO:0005765;GO:0031410;GO:0001701;GO:0046597;GO:…	cellular_component; biological_process; biological_process; cellular_component; biological_process; cellular_component; biological_process; biological_process; biological_process; biological_process; biological_process; biological_process; cellular_component; cellular_component; cellular_component; biological_process; biological_process; biological_process; biological_process; cellular_component;…	plasma membrane; receptor-mediated endocytosis; type I interferon-mediated signaling pathway; protein-containing complex; regulation of bone mineralization; perinuclear region of cytoplasm; negative regulation of cell population proliferation; somitogenesis; response to interferon-beta; anterior/posterior pattern specification; bone morphogenesis; positive regulation of osteoblast differentiation…	ko04662	B cell receptor signaling pathway	uncharacterized protein LOC697687 isoform X1 [Macaca mulatta]	PF04505.16	Interferon-induced transmembrane protein	Interferon-induced transmembrane protein 1 OS=Homo sapiens OX=9606 GN=IFITM1 PE=1 SV=3	4N92S	S	Interferon-induced transmembrane protein	row-83
gene:ENSG00000075223	AK3	SEMA3C	4.49236	0.76155	1.15E-10	1.71E-08	nonsig	26.0114	28.5909	31.17	17.2547	15.1556	16.146	3653	3918	4171	2345	2119	2433	GO:0035050;GO:0005886;GO:1990535;GO:0007267;GO:0005102;GO:0009410;GO:0010633;GO:0048754;GO:0097485;GO:0070983;GO:0001934;GO:1903375;GO:0001938;GO:0021536;GO:0045773;GO:0042802;GO:0002043;GO:0061549;GO:0061643;GO:0045211;GO:0021915;GO:0007411;GO:0072499;GO:0009791;GO:0005737;GO:0007166;GO:0030215;GO:1900747;GO:0097374;GO:0007632;GO:0045138;GO:0021535;GO:0000122;GO:0062023;GO:0012505;GO:0048813;GO:…	biological_process; cellular_component; biological_process; biological_process; molecular_function; biological_process; biological_process; biological_process; biological_process; biological_process; biological_process; biological_process; biological_process; biological_process; biological_process; molecular_function; biological_process; biological_process; biological_process; cellular_component;…	embryonic heart tube development; plasma membrane; neuron projection maintenance; cell-cell signaling; signaling receptor binding; response to xenobiotic stimulus; negative regulation of epithelial cell migration; branching morphogenesis of an epithelial tube; neuron projection guidance; dendrite guidance; positive regulation of protein phosphorylation; facioacoustic ganglion development; positiv…	ko04360	Axon guidance	semaphorin-3C isoform 2 precursor [Homo sapiens]	PF01403.23	Sema domain	Semaphorin-3C OS=Homo sapiens OX=9606 GN=SEMA3C PE=2 SV=2	4N4XE	T	neuron projection guidance	row-84
gene:ENSG00000162736	AMN1	NCSTN	5.29703	0.537408	1.19E-10	1.74E-08	nonsig	49.1365	44.6585	46.645	32.3632	32.4211	29.3679	4035	3645	3539	2564	2622	2499	GO:0070062;GO:0005886;GO:1990926;GO:0050435;GO:0006509;GO:0097060;GO:0007215;GO:0022010;GO:0042982;GO:0032991;GO:0030534;GO:0007219;GO:0042983;GO:0016485;GO:0042987;GO:0044351;GO:0021549;GO:0005925;GO:0006508;GO:0008233;GO:0006909;GO:0071277;GO:0042986;GO:0050673;GO:0005769;GO:0005794;GO:0070765;GO:0051117;GO:0042500;GO:0046331;GO:0060465;GO:0045314;GO:0030659;GO:0005764;GO:0035577;GO:0005783;GO:…	cellular_component; cellular_component; biological_process; biological_process; biological_process; cellular_component; biological_process; biological_process; biological_process; cellular_component; biological_process; biological_process; biological_process; biological_process; biological_process; biological_process; biological_process; cellular_component; biological_process; molecular_function;…	extracellular exosome; plasma membrane; short-term synaptic potentiation; amyloid-beta metabolic process; membrane protein ectodomain proteolysis; synaptic membrane; glutamate receptor signaling pathway; central nervous system myelination; amyloid precursor protein metabolic process; protein-containing complex; adult behavior; Notch signaling pathway; amyloid precursor protein biosynthetic proces…	ko05010;ko04330	Alzheimer disease;Notch signaling pathway	nicastrin [Gorilla gorilla gorilla]	PF05450.19	Nicastrin	Nicastrin OS=Homo sapiens OX=9606 GN=NCSTN PE=1 SV=2	4MYFZ	OT	Nicastrin	row-85
gene:ENSG00000257524	SLC30A6	gene:ENSG00000257524	3.35683	-1.423	1.44E-10	2.10E-08	down	7.99497	7.2974	2.91478	13.2992	15.9207	15.3553	533	425	283	970	1138	1185	GO:0005886;GO:0070062;GO:1903238;GO:0052798;GO:0009988;GO:0006629;GO:0047290;GO:0047288;GO:0002319;GO:0071354;GO:0006664;GO:0006687;GO:0009247;GO:0032946;GO:0006677;GO:0001665;GO:0006688;GO:0036211;GO:0050890;GO:0008373;GO:0005797;GO:0030194;GO:1990676;GO:2000110;GO:1990675;GO:0010707;GO:0005576;GO:0006959;GO:0005794;GO:0050922;GO:0030259;GO:0032588;GO:0005737;GO:0009100;GO:0003836;GO:0009101;GO:…	cellular_component; cellular_component; biological_process; molecular_function; biological_process; biological_process; molecular_function; molecular_function; biological_process; biological_process; biological_process; biological_process; biological_process; biological_process; biological_process; molecular_function; biological_process; biological_process; biological_process; molecular_function;…	plasma membrane; extracellular exosome; positive regulation of leukocyte tethering or rolling; beta-galactoside alpha-2,3-sialyltransferase activity; cell-cell recognition; lipid metabolic process; (alpha-N-acetylneuraminyl-2,3-beta-galactosyl-1,3)-N-acetyl-galactosaminide 6-alpha-sialyltransferase activity; monosialoganglioside sialyltransferase activity; memory B cell differentiation; cellular …	ko01100;ko00604	Metabolic pathways;Glycosphingolipid biosynthesis - ganglio series	alpha-N-acetylgalactosaminide alpha-2,6-sialyltransferase 6 isoform X2 [Cebus imitator]	PF00777.22	Glycosyltransferase family 29 (sialyltransferase)	Alpha-N-acetylgalactosaminide alpha-2,6-sialyltransferase 6 OS=Homo sapiens OX=9606 GN=ST6GALNAC6 PE=1 SV=1	4M5R0	G	Glycosyltransferase family 29 (sialyltransferase)	row-86
gene:ENSG00000119917	PANK1	IFIT3	6.78625	0.606863	1.54E-10	2.22E-08	nonsig	142.019	137.864	133.351	95.0041	81.9544	84.0814	10515	9736	9109	6740	5920	6500	GO:0005886;GO:0035634;GO:0043066;GO:0008637;GO:0032587;GO:0008285;GO:0003690;GO:0035457;GO:0043657;GO:0043123;GO:0042802;GO:0003723;GO:0009617;GO:0045087;GO:0005739;GO:0005737;GO:0000339;GO:0009615;GO:0043065;GO:0005783;GO:0045071;GO:0006915;GO:0051607;GO:0071357;GO:0045070;GO:0000049;GO:0071360;GO:0045177;GO:0035458;GO:0051097;GO:0019060;GO:0032091;GO:0140374;GO:0015629;GO:0003727;GO:0008266;GO:…	cellular_component; biological_process; biological_process; biological_process; cellular_component; biological_process; molecular_function; biological_process; cellular_component; biological_process; molecular_function; molecular_function; biological_process; biological_process; cellular_component; cellular_component; molecular_function; biological_process; biological_process; cellular_component;…	plasma membrane; response to stilbenoid; negative regulation of apoptotic process; apoptotic mitochondrial changes; ruffle membrane; negative regulation of cell population proliferation; double-stranded DNA binding; cellular response to interferon-alpha; host cell; positive regulation of I-kappaB kinase/NF-kappaB signaling; identical protein binding; RNA binding; response to bacterium; innate imm…	-	-	interferon-induced protein with tetratricopeptide repeats 3 isoform a [Homo sapiens]	PF07719.21	Tetratricopeptide repeat	Interferon-induced protein with tetratricopeptide repeats 3 OS=Homo sapiens OX=9606 GN=IFIT3 PE=1 SV=1	4N2WP	S	protein with tetratricopeptide repeats 3	row-87
gene:ENSG00000169221	SCOC	TBC1D10B	4.21863	0.630154	2.80E-10	3.98E-08	nonsig	22.2127	20.9202	23.2283	14.7808	15.1703	12.239	2378	2166	2330	1497	1564	1360	GO:0005886;GO:0045296;GO:0016192;GO:0033298;GO:0030496;GO:0032153;GO:0030950;GO:0042147;GO:0140028;GO:0032006;GO:0005929;GO:2000785;GO:0000331;GO:0030036;GO:0032588;GO:0005737;GO:1903358;GO:0006887;GO:0048227;GO:0000133;GO:0072686;GO:0060627;GO:0042335;GO:0071955;GO:0031164;GO:0031410;GO:0007030;GO:0005813;GO:0043547;GO:0003676;GO:0015631;GO:0051301;GO:0098981;GO:0036211;GO:0006508;GO:0071944;GO:…	cellular_component; molecular_function; biological_process; biological_process; cellular_component; cellular_component; biological_process; biological_process; biological_process; biological_process; cellular_component; biological_process; cellular_component; biological_process; cellular_component; cellular_component; biological_process; biological_process; biological_process; cellular_component;…	plasma membrane; cadherin binding; vesicle-mediated transport; contractile vacuole organization; midbody; cell division site; establishment or maintenance of actin cytoskeleton polarity; retrograde transport, endosome to Golgi; pore formation during contractile vacuole discharge; regulation of TOR signaling; cilium; regulation of autophagosome assembly; contractile vacuole; actin cytoskeleton org…	-	-	TBC1 domain family member 10B [Homo sapiens]	PF00566.22	Rab-GTPase-TBC domain	TBC1 domain family member 10B OS=Homo sapiens OX=9606 GN=TBC1D10B PE=1 SV=3	4MUIC	U	TBC1 domain family, member 10B	row-88
gene:ENSG00000117758	GABPA	STX12	3.38637	0.844896	2.88E-10	4.04E-08	nonsig	11.729	12.3837	14.3694	7.26177	6.5911	6.96139	1062	1080	1222	627	582	656	GO:0005886;GO:0016192;GO:0005102;GO:0042641;GO:0010807;GO:0050921;GO:0000281;GO:0050832;GO:1904050;GO:0042147;GO:0001956;GO:0019869;GO:0016081;GO:0030027;GO:0090174;GO:0045921;GO:0048488;GO:0042802;GO:0001772;GO:0045785;GO:0055038;GO:0001916;GO:0007349;GO:0030141;GO:0051087;GO:0051640;GO:0032588;GO:0000045;GO:0005737;GO:0035493;GO:0006887;GO:0008076;GO:0012505;GO:0000407;GO:0005765;GO:0046879;GO:…	cellular_component; biological_process; molecular_function; cellular_component; biological_process; biological_process; biological_process; biological_process; biological_process; biological_process; biological_process; molecular_function; biological_process; cellular_component; biological_process; biological_process; biological_process; molecular_function; cellular_component; biological_process;…	plasma membrane; vesicle-mediated transport; signaling receptor binding; actomyosin; regulation of synaptic vesicle priming; positive regulation of chemotaxis; mitotic cytokinesis; defense response to fungus; positive regulation of spontaneous neurotransmitter secretion; retrograde transport, endosome to Golgi; positive regulation of neurotransmitter secretion; chloride channel inhibitor activity…	ko04145	Phagosome	syntaxin-12 [Pan paniscus]	PF14523.10	Syntaxin-like protein	Syntaxin-12 OS=Homo sapiens OX=9606 GN=STX12 PE=1 SV=1	4MXRQ	U	SNAP receptor activity	row-89
gene:ENSG00000004799	OTUD6B	PDK4	2.64879	0.980043	2.99E-10	4.15E-08	nonsig	6.20831	7.98843	8.16256	3.7377	3.83794	3.47119	669	832	824	385	402	388	GO:0005886;GO:0006550;GO:0007283;GO:0005730;GO:0005743;GO:0005524;GO:0072593;GO:0042304;GO:0047323;GO:0045763;GO:1901524;GO:0010510;GO:0008631;GO:2000811;GO:0005759;GO:0044877;GO:0045254;GO:0048471;GO:0008610;GO:0042750;GO:0035357;GO:0097411;GO:0004672;GO:0050848;GO:0035556;GO:0016887;GO:0004722;GO:0042802;GO:0046777;GO:0004674;GO:0009060;GO:0004740;GO:0042593;GO:0005739;GO:0106310;GO:0009063;GO:…	cellular_component; biological_process; biological_process; cellular_component; cellular_component; molecular_function; biological_process; biological_process; molecular_function; biological_process; biological_process; biological_process; biological_process; biological_process; cellular_component; molecular_function; cellular_component; cellular_component; biological_process; biological_process;…	plasma membrane; isoleucine catabolic process; spermatogenesis; nucleolus; mitochondrial inner membrane; ATP binding; reactive oxygen species metabolic process; regulation of fatty acid biosynthetic process; [3-methyl-2-oxobutanoate dehydrogenase (acetyl-transferring)] kinase activity; negative regulation of cellular amino acid metabolic process; regulation of mitophagy; regulation of acetyl-CoA …	-	-	pyruvate dehydrogenase kinase, isozyme 4 [Homo sapiens]	PF10436.13	Mitochondrial branched-chain alpha-ketoacid dehydrogenase kinase	[Pyruvate dehydrogenase (acetyl-transferring)] kinase isozyme 4, mitochondrial OS=Homo sapiens OX=9606 GN=PDK4 PE=1 SV=1	4N27F	T	Mitochondrial branched-chain alpha-ketoacid dehydrogenase kinase	row-90
gene:ENSG00000105058	ZCCHC10	FAM32A	6.44999	0.625095	3.08E-10	4.24E-08	nonsig	107.122	108.627	110.959	67.3427	76.5987	62.446	4535	4348	4302	2683	3137	2686	GO:0005730;GO:0005634;GO:0006915;GO:0003723;GO:0005654;GO:0007049	cellular_component; cellular_component; biological_process; molecular_function; cellular_component; biological_process;	nucleolus; nucleus; apoptotic process; RNA binding; nucleoplasm; cell cycle;	-	-	protein FAM32A [Bos javanicus]	PF08555.14	FAM32A	Protein FAM32A OS=Pongo abelii OX=9601 GN=FAM32A PE=3 SV=1	4J5M7	S	Family with sequence similarity 32, member A	row-91
[truncated: 12,374 more rows]
